# Supplementary material for: Distinguishing granulomatous lobular mastitis from breast cancer using a clinical–radiomics nomogram to improve diagnostic accuracy
Source: Front Oncol. 2026 Mar 11;16:1720213. doi: 10.3389/fonc.2026.1720213 (PMC13012991; doi:10.3389/fonc.2026.1720213)
Supplement: Supplementary file 1 [file Table1.xlsx]

## Sheet: ICC_Coef
	ICC_Coef
Unnamed: 0	1
original_firstorder_10Percentile	0.8189637935277471
original_firstorder_90Percentile	0.9272382088707106
original_firstorder_Energy	0.9652393993458015
original_firstorder_Entropy	0.7727403206322471
original_firstorder_InterquartileRange	0.5874006219916836
original_firstorder_Kurtosis	0.6269955019308011
original_firstorder_Maximum	0.591684400184163
original_firstorder_MeanAbsoluteDeviation	0.6531863630091304
original_firstorder_Mean	0.9335201755518739
original_firstorder_Median	0.9497954816080632
original_firstorder_Minimum	0.9825860183393623
original_firstorder_Range	0.5840452500879141
original_firstorder_RobustMeanAbsoluteDeviation	0.5957943613767013
original_firstorder_RootMeanSquared	0.9446644169198647
original_firstorder_Skewness	0.8293907150724088
original_firstorder_TotalEnergy	0.9652393993458015
original_firstorder_Uniformity	0.770456051228507
original_firstorder_Variance	0.7927670590245285
original_glcm_Autocorrelation	0.9370442574363276
original_glcm_ClusterProminence	0.9332131991406851
original_glcm_ClusterShade	0.939633186849116
original_glcm_ClusterTendency	0.7863330750463292
original_glcm_Contrast	0.9759109648890283
original_glcm_Correlation	0.8828588997339541
original_glcm_DifferenceAverage	0.9432684529331552
original_glcm_DifferenceEntropy	0.9333667814103749
original_glcm_DifferenceVariance	0.9783512401439376
original_glcm_Id	0.9350201840158672
original_glcm_Idm	0.934921481066441
original_glcm_Idmn	0.9554973799506778
original_glcm_Idn	0.9006172178132942
original_glcm_Imc1	0.8938120482383866
original_glcm_Imc2	0.8618982125564612
original_glcm_InverseVariance	0.9368960254199717
original_glcm_JointAverage	0.9350805899918299
original_glcm_JointEnergy	0.8448756672165458
original_glcm_JointEntropy	0.8274572716808862
original_glcm_MCC	0.7884515102262417
original_glcm_MaximumProbability	0.8398221708983326
original_glcm_SumAverage	0.9350805899918299
original_glcm_SumEntropy	0.822279573213372
original_glcm_SumSquares	0.8039999447412528
original_gldm_DependenceEntropy	0.8806220483221573
original_gldm_DependenceNonUniformity	0.7354344855809208
original_gldm_DependenceNonUniformityNormalized	0.9307000857034381
original_gldm_DependenceVariance	0.9426971278508823
original_gldm_GrayLevelNonUniformity	0.867915045719758
original_gldm_GrayLevelVariance	0.8033339234423202
original_gldm_HighGrayLevelEmphasis	0.9370381663647978
original_gldm_LargeDependenceEmphasis	0.9393150680528516
original_gldm_LargeDependenceHighGrayLevelEmphasis	0.9415046889716502
original_gldm_LargeDependenceLowGrayLevelEmphasis	0.878473787438431
original_gldm_LowGrayLevelEmphasis	0.8978878075248014
original_gldm_SmallDependenceEmphasis	0.9453964919431165
original_gldm_SmallDependenceHighGrayLevelEmphasis	0.9141733228765149
original_gldm_SmallDependenceLowGrayLevelEmphasis	0.9478571707891443
original_glrlm_GrayLevelNonUniformity	0.9475494625289778
original_glrlm_GrayLevelNonUniformityNormalized	0.7330311201196675
original_glrlm_GrayLevelVariance	0.9152791112039163
original_glrlm_HighGrayLevelRunEmphasis	0.9412422473307116
original_glrlm_LongRunEmphasis	0.8862258972643323
original_glrlm_LongRunHighGrayLevelEmphasis	0.9906638403085256
original_glrlm_LongRunLowGrayLevelEmphasis	0.8445284218663124
original_glrlm_LowGrayLevelRunEmphasis	0.9321562795116876
original_glrlm_RunEntropy	0.9426043389403032
original_glrlm_RunLengthNonUniformity	0.972271344197633
original_glrlm_RunLengthNonUniformityNormalized	0.9527676821101302
original_glrlm_RunPercentage	0.9404905601162336
original_glrlm_RunVariance	0.8737741350754388
original_glrlm_ShortRunEmphasis	0.9616371628753837
original_glrlm_ShortRunHighGrayLevelEmphasis	0.9108496635669924
original_glrlm_ShortRunLowGrayLevelEmphasis	0.9596662521273731
original_glszm_GrayLevelNonUniformity	0.9725529817999531
original_glszm_GrayLevelNonUniformityNormalized	0.8615893198258981
original_glszm_GrayLevelVariance	0.9011744278643263
original_glszm_HighGrayLevelZoneEmphasis	0.9468458587064816
original_glszm_LargeAreaEmphasis	0.8597774901649873
original_glszm_LargeAreaHighGrayLevelEmphasis	0.9853168674834882
original_glszm_LargeAreaLowGrayLevelEmphasis	0.7097569940622878
original_glszm_LowGrayLevelZoneEmphasis	0.9507375850819441
original_glszm_SizeZoneNonUniformity	0.9735077958916628
original_glszm_SizeZoneNonUniformityNormalized	0.9829563957118592
original_glszm_SmallAreaEmphasis	0.9490779010840961
original_glszm_SmallAreaHighGrayLevelEmphasis	0.9250091655621097
original_glszm_SmallAreaLowGrayLevelEmphasis	0.9416669893523163
original_glszm_ZoneEntropy	0.9369926541331776
original_glszm_ZonePercentage	0.9606068531992199
original_glszm_ZoneVariance	0.8584161348310373
original_ngtdm_Busyness	0.9429843514674292
original_ngtdm_Coarseness	0.9788793874900624
original_ngtdm_Complexity	0.8231606786715249
original_ngtdm_Contrast	0.8889903445575992
original_ngtdm_Strength	0.9330074780773077
exponential_firstorder_10Percentile	0.7880173851565636
exponential_firstorder_90Percentile	0.8977292267191428
exponential_firstorder_Energy	0.8703717663721228
exponential_firstorder_Entropy	0.8848536256196929
exponential_firstorder_InterquartileRange	0.8633805089228388
exponential_firstorder_Kurtosis	0.7768950855035488
exponential_firstorder_Maximum	0.5530345208952469
exponential_firstorder_MeanAbsoluteDeviation	0.9593887362359305
exponential_firstorder_Mean	0.9331802781187797
exponential_firstorder_Median	0.927033863379269
exponential_firstorder_Minimum	0.9865939225342317
exponential_firstorder_Range	0.5529556823832575
exponential_firstorder_RobustMeanAbsoluteDeviation	0.8704012735744379
exponential_firstorder_RootMeanSquared	0.9486794316157263
exponential_firstorder_Skewness	0.674022868395764
exponential_firstorder_TotalEnergy	0.8703717663721228
exponential_firstorder_Uniformity	0.8545340669138234
exponential_firstorder_Variance	0.9772130218286431
exponential_glcm_Autocorrelation	0.9612706395322212
exponential_glcm_ClusterProminence	0.9541058362618493
exponential_glcm_ClusterShade	0.9601222941226135
exponential_glcm_ClusterTendency	0.9676329008608323
exponential_glcm_Contrast	0.97957468955544
exponential_glcm_Correlation	0.7463015565970121
exponential_glcm_DifferenceAverage	0.9528116625508477
exponential_glcm_DifferenceEntropy	0.8966441676796771
exponential_glcm_DifferenceVariance	0.9793558680696809
exponential_glcm_Id	0.8757546967387354
exponential_glcm_Idm	0.8823433762718952
exponential_glcm_Idmn	0.9717769151838392
exponential_glcm_Idn	0.9254275854012212
exponential_glcm_Imc1	0.8370757262183355
exponential_glcm_Imc2	0.9099123594739122
exponential_glcm_InverseVariance	0.812815265407269
exponential_glcm_JointAverage	0.9435727259946486
exponential_glcm_JointEnergy	0.8574383144745836
exponential_glcm_JointEntropy	0.8844520344198816
exponential_glcm_MCC	0.782044349135551
exponential_glcm_MaximumProbability	0.8442677517582782
exponential_glcm_SumAverage	0.9435727259946488
exponential_glcm_SumEntropy	0.8850117267218822
exponential_glcm_SumSquares	0.9727109180869583
exponential_gldm_DependenceEntropy	0.924484998840403
exponential_gldm_DependenceNonUniformity	0.8369833666657783
exponential_gldm_DependenceNonUniformityNormalized	0.9361523621156373
exponential_gldm_DependenceVariance	0.9130324358672587
exponential_gldm_GrayLevelNonUniformity	0.8374946626730134
exponential_gldm_GrayLevelVariance	0.9765162595408631
exponential_gldm_HighGrayLevelEmphasis	0.9741066349893861
exponential_gldm_LargeDependenceEmphasis	0.9193806073132834
exponential_gldm_LargeDependenceHighGrayLevelEmphasis	0.8017787978268016
exponential_gldm_LargeDependenceLowGrayLevelEmphasis	0.8971091598930352
exponential_gldm_LowGrayLevelEmphasis	0.8480198942920067
exponential_gldm_SmallDependenceEmphasis	0.8839167827577445
exponential_gldm_SmallDependenceHighGrayLevelEmphasis	0.9126714869888958
exponential_gldm_SmallDependenceLowGrayLevelEmphasis	0.9447468279075701
exponential_glrlm_GrayLevelNonUniformity	0.927411319283553
exponential_glrlm_GrayLevelNonUniformityNormalized	0.8065377551485836
exponential_glrlm_GrayLevelVariance	0.8089218913557575
exponential_glrlm_HighGrayLevelRunEmphasis	0.8414755805034915
exponential_glrlm_LongRunEmphasis	0.9479690887750193
exponential_glrlm_LongRunHighGrayLevelEmphasis	0.9476538432968231
exponential_glrlm_LongRunLowGrayLevelEmphasis	0.9479729708880601
exponential_glrlm_LowGrayLevelRunEmphasis	0.8618887030842981
exponential_glrlm_RunEntropy	0.9176203596357188
exponential_glrlm_RunLengthNonUniformity	0.9360531737297233
exponential_glrlm_RunLengthNonUniformityNormalized	0.8484800074586122
exponential_glrlm_RunPercentage	0.9162306993541749
exponential_glrlm_RunVariance	0.866840119510361
exponential_glrlm_ShortRunEmphasis	0.8303185966199829
exponential_glrlm_ShortRunHighGrayLevelEmphasis	0.8632103482499689
exponential_glrlm_ShortRunLowGrayLevelEmphasis	0.7737006585237793
exponential_glszm_GrayLevelNonUniformity	0.9712335173156326
exponential_glszm_GrayLevelNonUniformityNormalized	0.6219805838956092
exponential_glszm_GrayLevelVariance	0.8319538751276384
exponential_glszm_HighGrayLevelZoneEmphasis	0.7118852938975886
exponential_glszm_LargeAreaEmphasis	0.5101684225593685
exponential_glszm_LargeAreaHighGrayLevelEmphasis	0.5101647166160383
exponential_glszm_LargeAreaLowGrayLevelEmphasis	0.5101692959304156
exponential_glszm_LowGrayLevelZoneEmphasis	0.0832277709365225
exponential_glszm_SizeZoneNonUniformity	0.7407287332060649
exponential_glszm_SizeZoneNonUniformityNormalized	0.7824353262159551
exponential_glszm_SmallAreaEmphasis	0.51942310935936
exponential_glszm_SmallAreaHighGrayLevelEmphasis	0.6212679348970059
exponential_glszm_SmallAreaLowGrayLevelEmphasis	0.6261930913711955
exponential_glszm_ZoneEntropy	0.6449796580510905
exponential_glszm_ZonePercentage	0.9098390564288661
exponential_glszm_ZoneVariance	0.817535604223814
exponential_ngtdm_Busyness	0.880514380545052
exponential_ngtdm_Coarseness	0.08746325613848661
exponential_ngtdm_Complexity	0.948458610954393
exponential_ngtdm_Contrast	0.993747792383036
exponential_ngtdm_Strength	0.8498716933095778
gradient_firstorder_10Percentile	0.9076967498838184
gradient_firstorder_90Percentile	0.9628788552056546
gradient_firstorder_Energy	0.7827651409244103
gradient_firstorder_Entropy	0.9516544282473967
gradient_firstorder_InterquartileRange	0.8969705692864756
gradient_firstorder_Kurtosis	0.8395464448398713
gradient_firstorder_Maximum	0.7641758779922331
gradient_firstorder_MeanAbsoluteDeviation	0.9718410689035736
gradient_firstorder_Mean	0.9467926475031558
gradient_firstorder_Median	0.9520478528066638
gradient_firstorder_Minimum
gradient_firstorder_Range	0.7641758779922331
gradient_firstorder_RobustMeanAbsoluteDeviation	0.8714786651823397
gradient_firstorder_RootMeanSquared	0.9453490750586935
gradient_firstorder_Skewness	0.8045028503488766
gradient_firstorder_TotalEnergy	0.7827651409244103
gradient_firstorder_Uniformity	0.9540982259561376
gradient_firstorder_Variance	0.9731255525549609
gradient_glcm_Autocorrelation	0.9735006375998155
gradient_glcm_ClusterProminence	0.9471617828804629
gradient_glcm_ClusterShade	0.9624280344309659
gradient_glcm_ClusterTendency	0.9731262181961606
gradient_glcm_Contrast	0.974011605104905
gradient_glcm_Correlation	0.7523919015623355
gradient_glcm_DifferenceAverage	0.9743528039521435
gradient_glcm_DifferenceEntropy	0.9587795234641325
gradient_glcm_DifferenceVariance	0.9713355185171688
gradient_glcm_Id	0.9645864489462959
gradient_glcm_Idm	0.9670043954786665
gradient_glcm_Idmn	0.9468762786385002
gradient_glcm_Idn	0.9570605499428403
gradient_glcm_Imc1	0.8403649559779351
gradient_glcm_Imc2	0.8573125293438679
gradient_glcm_InverseVariance	0.9321399181286824
gradient_glcm_JointAverage	0.9713986816401868
gradient_glcm_JointEnergy	0.9483965715542756
gradient_glcm_JointEntropy	0.9493204521933469
gradient_glcm_MCC	0.6189046920190504
gradient_glcm_MaximumProbability	0.9487025652352076
gradient_glcm_SumAverage	0.9713986816401846
gradient_glcm_SumEntropy	0.9487693628062478
gradient_glcm_SumSquares	0.9739357141311872
gradient_gldm_DependenceEntropy	0.9702826819589891
gradient_gldm_DependenceNonUniformity	0.835338469939479
gradient_gldm_DependenceNonUniformityNormalized	0.9784830575140111
gradient_gldm_DependenceVariance	0.9732370883057186
gradient_gldm_GrayLevelNonUniformity	0.8470178626349426
gradient_gldm_GrayLevelVariance	0.9727637907554274
gradient_gldm_HighGrayLevelEmphasis	0.974462842513645
gradient_gldm_LargeDependenceEmphasis	0.976990998054869
gradient_gldm_LargeDependenceHighGrayLevelEmphasis	0.9536950606254633
gradient_gldm_LargeDependenceLowGrayLevelEmphasis	0.9724351138297156
gradient_gldm_LowGrayLevelEmphasis	0.9587520676420047
gradient_gldm_SmallDependenceEmphasis	0.9783976952847482
gradient_gldm_SmallDependenceHighGrayLevelEmphasis	0.9883547706588088
gradient_gldm_SmallDependenceLowGrayLevelEmphasis	0.9473103062152393
gradient_glrlm_GrayLevelNonUniformity	0.963640926412133
gradient_glrlm_GrayLevelNonUniformityNormalized	0.6767680696310931
gradient_glrlm_GrayLevelVariance	0.8064324754652287
gradient_glrlm_HighGrayLevelRunEmphasis	0.8210717419284495
gradient_glrlm_LongRunEmphasis	0.9516822037830075
gradient_glrlm_LongRunHighGrayLevelEmphasis	0.9514476697592228
gradient_glrlm_LongRunLowGrayLevelEmphasis	0.9516924337639866
gradient_glrlm_LowGrayLevelRunEmphasis	0.7687984761196527
gradient_glrlm_RunEntropy	0.9462628924541567
gradient_glrlm_RunLengthNonUniformity	0.9089745969529716
gradient_glrlm_RunLengthNonUniformityNormalized	0.8836377327296474
gradient_glrlm_RunPercentage	0.9769168506126069
gradient_glrlm_RunVariance	0.8556819725159318
gradient_glrlm_ShortRunEmphasis	0.8002769676911488
gradient_glrlm_ShortRunHighGrayLevelEmphasis	0.8697149031903737
gradient_glrlm_ShortRunLowGrayLevelEmphasis	0.7461430769098805
gradient_glszm_GrayLevelNonUniformity	0.9931195134315997
gradient_glszm_GrayLevelNonUniformityNormalized	0.9109386602980757
gradient_glszm_GrayLevelVariance	0.9108217161694367
gradient_glszm_HighGrayLevelZoneEmphasis	0.8642905470724261
gradient_glszm_LargeAreaEmphasis	0.7003654183090435
gradient_glszm_LargeAreaHighGrayLevelEmphasis	0.7003678678054837
gradient_glszm_LargeAreaLowGrayLevelEmphasis	0.70036536555087
gradient_glszm_LowGrayLevelZoneEmphasis	0.32847006757505365
gradient_glszm_SizeZoneNonUniformity	0.8731163697076973
gradient_glszm_SizeZoneNonUniformityNormalized	0.8683989227772181
gradient_glszm_SmallAreaEmphasis	0.7638432183299226
gradient_glszm_SmallAreaHighGrayLevelEmphasis	0.8977267938233783
gradient_glszm_SmallAreaLowGrayLevelEmphasis	0.74270210824636
gradient_glszm_ZoneEntropy	0.5505872998114681
gradient_glszm_ZonePercentage	0.958879736231719
gradient_glszm_ZoneVariance	0.8433780685618769
gradient_ngtdm_Busyness	0.9332421440127038
gradient_ngtdm_Coarseness	-0.0198393
gradient_ngtdm_Complexity	0.9704226256213907
gradient_ngtdm_Contrast	0.9745646269336651
gradient_ngtdm_Strength	0.9249994122228713
lbp-2D_firstorder_10Percentile	0.9083665338645419
lbp-2D_firstorder_90Percentile	0.7766990291262138
lbp-2D_firstorder_Energy	0.8359960221026675
lbp-2D_firstorder_Entropy
lbp-2D_firstorder_InterquartileRange	0.9230769230769232
lbp-2D_firstorder_Kurtosis	0.9703088236164805
lbp-2D_firstorder_Maximum
lbp-2D_firstorder_MeanAbsoluteDeviation	0.9804657497554398
lbp-2D_firstorder_Mean	0.948069271259223
lbp-2D_firstorder_Median	1
lbp-2D_firstorder_Minimum
lbp-2D_firstorder_Range
lbp-2D_firstorder_RobustMeanAbsoluteDeviation	0.929252705427375
lbp-2D_firstorder_RootMeanSquared	0.9508709467012869
lbp-2D_firstorder_Skewness	0.9678990252292312
lbp-2D_firstorder_TotalEnergy	0.8359960221026675
lbp-2D_firstorder_Uniformity
lbp-2D_firstorder_Variance	0.9829702266251948
lbp-2D_glcm_Autocorrelation
lbp-2D_glcm_ClusterProminence
lbp-2D_glcm_ClusterShade
lbp-2D_glcm_ClusterTendency
lbp-2D_glcm_Contrast
lbp-2D_glcm_Correlation
lbp-2D_glcm_DifferenceAverage
lbp-2D_glcm_DifferenceEntropy
lbp-2D_glcm_DifferenceVariance
lbp-2D_glcm_Id
lbp-2D_glcm_Idm
lbp-2D_glcm_Idmn
lbp-2D_glcm_Idn
lbp-2D_glcm_Imc1
lbp-2D_glcm_Imc2
lbp-2D_glcm_InverseVariance
lbp-2D_glcm_JointAverage
lbp-2D_glcm_JointEnergy
lbp-2D_glcm_JointEntropy
lbp-2D_glcm_MCC
lbp-2D_glcm_MaximumProbability
lbp-2D_glcm_SumAverage
lbp-2D_glcm_SumEntropy
lbp-2D_glcm_SumSquares
lbp-2D_gldm_DependenceEntropy	0.9577533016723951
lbp-2D_gldm_DependenceNonUniformity	0.8491108968717921
lbp-2D_gldm_DependenceNonUniformityNormalized	0.9577438261343472
lbp-2D_gldm_DependenceVariance	0.9587405412247518
lbp-2D_gldm_GrayLevelNonUniformity	0.8478998377160721
lbp-2D_gldm_GrayLevelVariance
lbp-2D_gldm_HighGrayLevelEmphasis
lbp-2D_gldm_LargeDependenceEmphasis	0.9571178767990479
lbp-2D_gldm_LargeDependenceHighGrayLevelEmphasis	0.9571178767990479
lbp-2D_gldm_LargeDependenceLowGrayLevelEmphasis	0.9571178767990479
lbp-2D_gldm_LowGrayLevelEmphasis
lbp-2D_gldm_SmallDependenceEmphasis	0.9578624112231777
lbp-2D_gldm_SmallDependenceHighGrayLevelEmphasis	0.9578624112231777
lbp-2D_gldm_SmallDependenceLowGrayLevelEmphasis	0.9578624112231777
lbp-2D_glrlm_GrayLevelNonUniformity	0.8112287537179325
lbp-2D_glrlm_GrayLevelNonUniformityNormalized
lbp-2D_glrlm_GrayLevelVariance
lbp-2D_glrlm_HighGrayLevelRunEmphasis
lbp-2D_glrlm_LongRunEmphasis	0.9307715368794869
lbp-2D_glrlm_LongRunHighGrayLevelEmphasis	0.9307715368794869
lbp-2D_glrlm_LongRunLowGrayLevelEmphasis	0.9307715368794869
lbp-2D_glrlm_LowGrayLevelRunEmphasis
lbp-2D_glrlm_RunEntropy	0.9228952533031964
lbp-2D_glrlm_RunLengthNonUniformity	0.8244936099537685
lbp-2D_glrlm_RunLengthNonUniformityNormalized	0.9354514224315836
lbp-2D_glrlm_RunPercentage	0.9574043197698637
lbp-2D_glrlm_RunVariance	0.823381721645671
lbp-2D_glrlm_ShortRunEmphasis	0.4874193135114142
lbp-2D_glrlm_ShortRunHighGrayLevelEmphasis	0.4874193135114142
lbp-2D_glrlm_ShortRunLowGrayLevelEmphasis	0.4874193135114142
lbp-2D_glszm_GrayLevelNonUniformity	-3.33067e-16
lbp-2D_glszm_GrayLevelNonUniformityNormalized
lbp-2D_glszm_GrayLevelVariance
lbp-2D_glszm_HighGrayLevelZoneEmphasis
lbp-2D_glszm_LargeAreaEmphasis	0.8291326702059802
lbp-2D_glszm_LargeAreaHighGrayLevelEmphasis	0.8291326702059802
lbp-2D_glszm_LargeAreaLowGrayLevelEmphasis	0.8291326702059802
lbp-2D_glszm_LowGrayLevelZoneEmphasis
lbp-2D_glszm_SizeZoneNonUniformity
lbp-2D_glszm_SizeZoneNonUniformityNormalized	-3.33067e-16
lbp-2D_glszm_SmallAreaEmphasis	-1.06625e-05
lbp-2D_glszm_SmallAreaHighGrayLevelEmphasis	-1.06625e-05
lbp-2D_glszm_SmallAreaLowGrayLevelEmphasis	-1.06625e-05
lbp-2D_glszm_ZoneEntropy	-1.66533e-16
lbp-2D_glszm_ZonePercentage	0.9605267013151294
lbp-2D_glszm_ZoneVariance	-2.48435e-16
lbp-2D_ngtdm_Busyness
lbp-2D_ngtdm_Coarseness
lbp-2D_ngtdm_Complexity
lbp-2D_ngtdm_Contrast
lbp-2D_ngtdm_Strength
logarithm_firstorder_10Percentile	0.8240219196396223
logarithm_firstorder_90Percentile	0.9271348080048438
logarithm_firstorder_Energy	0.9158433702258827
logarithm_firstorder_Entropy	0.7534392303278814
logarithm_firstorder_InterquartileRange	0.9306336732221647
logarithm_firstorder_Kurtosis	0.6084149949918407
logarithm_firstorder_Maximum	0.8796778058323749
logarithm_firstorder_MeanAbsoluteDeviation	0.8352815992760699
logarithm_firstorder_Mean	0.9157607544386992
logarithm_firstorder_Median	0.9479369128953339
logarithm_firstorder_Minimum	0.8869346323400968
logarithm_firstorder_Range	0.83630151880631
logarithm_firstorder_RobustMeanAbsoluteDeviation	0.9120995845825614
logarithm_firstorder_RootMeanSquared	0.9248935635546949
logarithm_firstorder_Skewness	0.7930855759894826
logarithm_firstorder_TotalEnergy	0.9158433702258827
logarithm_firstorder_Uniformity	0.7073182360167071
logarithm_firstorder_Variance	0.8491414826576629
logarithm_glcm_Autocorrelation	0.954432219431811
logarithm_glcm_ClusterProminence	0.7628645844360569
logarithm_glcm_ClusterShade	0.5319995263420737
logarithm_glcm_ClusterTendency	0.8354804459963329
logarithm_glcm_Contrast	0.9647470833767013
logarithm_glcm_Correlation	0.8718851233722713
logarithm_glcm_DifferenceAverage	0.90846290936683
logarithm_glcm_DifferenceEntropy	0.8698548126413672
logarithm_glcm_DifferenceVariance	0.9718455276949111
logarithm_glcm_Id	0.9166026954435575
logarithm_glcm_Idm	0.913545254062354
logarithm_glcm_Idmn	0.9595767422052336
logarithm_glcm_Idn	0.9506549925771851
logarithm_glcm_Imc1	0.9535698768749545
logarithm_glcm_Imc2	0.8122876475966841
logarithm_glcm_InverseVariance	0.9377685690300571
logarithm_glcm_JointAverage	0.9611493575962341
logarithm_glcm_JointEnergy	0.724442667850357
logarithm_glcm_JointEntropy	0.8024554812182397
logarithm_glcm_MCC	0.8527492708210658
logarithm_glcm_MaximumProbability	0.7546596894781831
logarithm_glcm_SumAverage	0.9611493575962344
logarithm_glcm_SumEntropy	0.7827299426356277
logarithm_glcm_SumSquares	0.8352219434774875
logarithm_gldm_DependenceEntropy	0.8152272288630273
logarithm_gldm_DependenceNonUniformity	0.9660805555544293
logarithm_gldm_DependenceNonUniformityNormalized	0.8876129550222042
logarithm_gldm_DependenceVariance	0.8224919405252384
logarithm_gldm_GrayLevelNonUniformity	0.9824184921314693
logarithm_gldm_GrayLevelVariance	0.8358959774919452
logarithm_gldm_HighGrayLevelEmphasis	0.9540224439389139
logarithm_gldm_LargeDependenceEmphasis	0.928870655973317
logarithm_gldm_LargeDependenceHighGrayLevelEmphasis	0.9651434768842427
logarithm_gldm_LargeDependenceLowGrayLevelEmphasis	0.9732231990054653
logarithm_gldm_LowGrayLevelEmphasis	0.9545645319453128
logarithm_gldm_SmallDependenceEmphasis	0.9179631698103642
logarithm_gldm_SmallDependenceHighGrayLevelEmphasis	0.9067846951503702
logarithm_gldm_SmallDependenceLowGrayLevelEmphasis	0.905796170523709
logarithm_glrlm_GrayLevelNonUniformity	0.938799913843814
logarithm_glrlm_GrayLevelNonUniformityNormalized	0.747536904233352
logarithm_glrlm_GrayLevelVariance	0.714753938802653
logarithm_glrlm_HighGrayLevelRunEmphasis	0.9336198649738825
logarithm_glrlm_LongRunEmphasis	0.7844664071257716
logarithm_glrlm_LongRunHighGrayLevelEmphasis	0.7865421422505874
logarithm_glrlm_LongRunLowGrayLevelEmphasis	0.9911130446314224
logarithm_glrlm_LowGrayLevelRunEmphasis	0.8370007180640475
logarithm_glrlm_RunEntropy	0.972185993735312
logarithm_glrlm_RunLengthNonUniformity	0.8128801703452688
logarithm_glrlm_RunLengthNonUniformityNormalized	0.8892000833681543
logarithm_glrlm_RunPercentage	0.9256654428205455
logarithm_glrlm_RunVariance	0.7852294789378741
logarithm_glrlm_ShortRunEmphasis	0.847293372315295
logarithm_glrlm_ShortRunHighGrayLevelEmphasis	0.9273126864406626
logarithm_glrlm_ShortRunLowGrayLevelEmphasis	0.8312793905803977
logarithm_glszm_GrayLevelNonUniformity	0.7706501303417951
logarithm_glszm_GrayLevelNonUniformityNormalized	0.8565147937331169
logarithm_glszm_GrayLevelVariance	0.8982526114000943
logarithm_glszm_HighGrayLevelZoneEmphasis	0.929159585023359
logarithm_glszm_LargeAreaEmphasis	0.9688837852640454
logarithm_glszm_LargeAreaHighGrayLevelEmphasis	0.9787332968944181
logarithm_glszm_LargeAreaLowGrayLevelEmphasis	0.9199109058509355
logarithm_glszm_LowGrayLevelZoneEmphasis	0.8495094729927651
logarithm_glszm_SizeZoneNonUniformity	0.8088814351411675
logarithm_glszm_SizeZoneNonUniformityNormalized	0.8733845861723766
logarithm_glszm_SmallAreaEmphasis	0.814355383235219
logarithm_glszm_SmallAreaHighGrayLevelEmphasis	0.886313493713561
logarithm_glszm_SmallAreaLowGrayLevelEmphasis	0.8949663123472876
logarithm_glszm_ZoneEntropy	0.8998464361627303
logarithm_glszm_ZonePercentage	0.9198164219768163
logarithm_glszm_ZoneVariance	0.9692443615264434
logarithm_ngtdm_Busyness	0.9479257910101219
logarithm_ngtdm_Coarseness	0.96030684606441
logarithm_ngtdm_Complexity	0.8814717618323069
logarithm_ngtdm_Contrast	0.8847213146300199
logarithm_ngtdm_Strength	0.9378116519214723
square_firstorder_10Percentile	0.7826531353033428
square_firstorder_90Percentile	0.9192117570985574
square_firstorder_Energy	0.9590778795636064
square_firstorder_Entropy	0.9549310451986107
square_firstorder_InterquartileRange	0.859410033955795
square_firstorder_Kurtosis	0.5911785650327666
square_firstorder_Maximum	0.47153276252478055
square_firstorder_MeanAbsoluteDeviation	0.9010974689081689
square_firstorder_Mean	0.9344065436643898
square_firstorder_Median	0.9373896869540314
square_firstorder_Minimum	0.9984363758453794
square_firstorder_Range	0.4714385323225436
square_firstorder_RobustMeanAbsoluteDeviation	0.8669165636145232
square_firstorder_RootMeanSquared	0.9454229346194566
square_firstorder_Skewness	0.6968412596302495
square_firstorder_TotalEnergy	0.9590778795636064
square_firstorder_Uniformity	0.9663717222899519
square_firstorder_Variance	0.9564740684104301
square_glcm_Autocorrelation	0.9213596980885017
square_glcm_ClusterProminence	0.9534642260228786
square_glcm_ClusterShade	0.9639774740251524
square_glcm_ClusterTendency	0.9638733539402614
square_glcm_Contrast	0.976449331640537
square_glcm_Correlation	0.740477700610613
square_glcm_DifferenceAverage	0.9569792823787558
square_glcm_DifferenceEntropy	0.934376551534684
square_glcm_DifferenceVariance	0.9775188862038949
square_glcm_Id	0.9541521559410246
square_glcm_Idm	0.9527431935912941
square_glcm_Idmn	0.9413007098566033
square_glcm_Idn	0.9284625676152098
square_glcm_Imc1	0.8893998701478388
square_glcm_Imc2	0.8664310546899169
square_glcm_InverseVariance	0.9580303216635423
square_glcm_JointAverage	0.9273064964907752
square_glcm_JointEnergy	0.9676205981280754
square_glcm_JointEntropy	0.955358711386694
square_glcm_MCC	0.7306836204580653
square_glcm_MaximumProbability	0.9780852935103567
square_glcm_SumAverage	0.9273064964907752
square_glcm_SumEntropy	0.9589577108571554
square_glcm_SumSquares	0.9675152591328514
square_gldm_DependenceEntropy	0.9600967032550897
square_gldm_DependenceNonUniformity	0.7400493821377628
square_gldm_DependenceNonUniformityNormalized	0.9456168128632528
square_gldm_DependenceVariance	0.9194830578284294
square_gldm_GrayLevelNonUniformity	0.7842945747396074
square_gldm_GrayLevelVariance	0.9658919112911215
square_gldm_HighGrayLevelEmphasis	0.9232742556805913
square_gldm_LargeDependenceEmphasis	0.9593181642543563
square_gldm_LargeDependenceHighGrayLevelEmphasis	0.9066170003790867
square_gldm_LargeDependenceLowGrayLevelEmphasis	0.9376614282291875
square_gldm_LowGrayLevelEmphasis	0.9337098528347435
square_gldm_SmallDependenceEmphasis	0.9270376890516565
square_gldm_SmallDependenceHighGrayLevelEmphasis	0.9028274642166391
square_gldm_SmallDependenceLowGrayLevelEmphasis	0.9305075022006577
square_glrlm_GrayLevelNonUniformity	0.974898508576436
square_glrlm_GrayLevelNonUniformityNormalized	0.816264628692836
square_glrlm_GrayLevelVariance	0.9194182751096672
square_glrlm_HighGrayLevelRunEmphasis	0.9280191169601577
square_glrlm_LongRunEmphasis	0.8119360287544971
square_glrlm_LongRunHighGrayLevelEmphasis	0.8100984494625508
square_glrlm_LongRunLowGrayLevelEmphasis	0.8127065483946958
square_glrlm_LowGrayLevelRunEmphasis	0.8726418594517539
square_glrlm_RunEntropy	0.9337917435394075
square_glrlm_RunLengthNonUniformity	0.9795644428592994
square_glrlm_RunLengthNonUniformityNormalized	0.8125003798439564
square_glrlm_RunPercentage	0.9581527629486983
square_glrlm_RunVariance	0.8094393574730246
square_glrlm_ShortRunEmphasis	0.8636611442231696
square_glrlm_ShortRunHighGrayLevelEmphasis	0.9290349601550446
square_glrlm_ShortRunLowGrayLevelEmphasis	0.9018522863396551
square_glszm_GrayLevelNonUniformity	0.9864785886766297
square_glszm_GrayLevelNonUniformityNormalized	0.767956642021301
square_glszm_GrayLevelVariance	0.7403918292453299
square_glszm_HighGrayLevelZoneEmphasis	0.8766966883579342
square_glszm_LargeAreaEmphasis	0.6262242066802464
square_glszm_LargeAreaHighGrayLevelEmphasis	0.6226961602342972
square_glszm_LargeAreaLowGrayLevelEmphasis	0.6290151232009433
square_glszm_LowGrayLevelZoneEmphasis	0.9097259618279295
square_glszm_SizeZoneNonUniformity	0.9579673467374472
square_glszm_SizeZoneNonUniformityNormalized	0.8482922159093096
square_glszm_SmallAreaEmphasis	0.8250481090423417
square_glszm_SmallAreaHighGrayLevelEmphasis	0.8077000988979358
square_glszm_SmallAreaLowGrayLevelEmphasis	0.9037889674619629
square_glszm_ZoneEntropy	0.903127459092067
square_glszm_ZonePercentage	0.9033435077470324
square_glszm_ZoneVariance	0.624331345197767
square_ngtdm_Busyness	0.9483771652469309
square_ngtdm_Coarseness	0.8446628142478917
square_ngtdm_Complexity	0.9524166794445135
square_ngtdm_Contrast	0.9581241514596148
square_ngtdm_Strength	0.8319736423564849
squareroot_firstorder_10Percentile	0.8285757028972524
squareroot_firstorder_90Percentile	0.931220425530305
squareroot_firstorder_Energy	0.9445283402717566
squareroot_firstorder_Entropy	0.647203289691618
squareroot_firstorder_InterquartileRange	0.8048957983010335
squareroot_firstorder_Kurtosis	0.6285178312472542
squareroot_firstorder_Maximum	0.7634103683845375
squareroot_firstorder_MeanAbsoluteDeviation	0.7405910324506159
squareroot_firstorder_Mean	0.9264859628847247
squareroot_firstorder_Median	0.952841755983186
squareroot_firstorder_Minimum	0.910807689775206
squareroot_firstorder_Range	0.7219183922190914
squareroot_firstorder_RobustMeanAbsoluteDeviation	0.7906082731361548
squareroot_firstorder_RootMeanSquared	0.938092446025165
squareroot_firstorder_Skewness	0.9161119288526413
squareroot_firstorder_TotalEnergy	0.9445283402717566
squareroot_firstorder_Uniformity	0.6104164707475012
squareroot_firstorder_Variance	0.7868535182951503
squareroot_glcm_Autocorrelation	0.9537088812614397
squareroot_glcm_ClusterProminence	0.8468759257060937
squareroot_glcm_ClusterShade	0.8963419063783646
squareroot_glcm_ClusterTendency	0.7582506245572257
squareroot_glcm_Contrast	0.9748521131589138
squareroot_glcm_Correlation	0.9082370757582786
squareroot_glcm_DifferenceAverage	0.9404513246724383
squareroot_glcm_DifferenceEntropy	0.9201830125406844
squareroot_glcm_DifferenceVariance	0.9788748209362377
squareroot_glcm_Id	0.9532643135916531
squareroot_glcm_Idm	0.951180918638099
squareroot_glcm_Idmn	0.9795514503294844
squareroot_glcm_Idn	0.9824693300583204
squareroot_glcm_Imc1	0.9020118803473821
squareroot_glcm_Imc2	0.8372927819125345
squareroot_glcm_InverseVariance	0.9662120623069402
squareroot_glcm_JointAverage	0.952755361680746
squareroot_glcm_JointEnergy	0.6527929125349788
squareroot_glcm_JointEntropy	0.7160384921832847
squareroot_glcm_MCC	0.7850186001216315
squareroot_glcm_MaximumProbability	0.7536366175005785
squareroot_glcm_SumAverage	0.9527553616807466
squareroot_glcm_SumEntropy	0.6978233924278494
squareroot_glcm_SumSquares	0.7562275346945276
squareroot_gldm_DependenceEntropy	0.7585468477070442
squareroot_gldm_DependenceNonUniformity	0.9073161834515423
squareroot_gldm_DependenceNonUniformityNormalized	0.9550326712152545
squareroot_gldm_DependenceVariance	0.9627742140588667
squareroot_gldm_GrayLevelNonUniformity	0.9585329673092399
squareroot_gldm_GrayLevelVariance	0.7569261279841675
squareroot_gldm_HighGrayLevelEmphasis	0.9535135304267418
squareroot_gldm_LargeDependenceEmphasis	0.965003445890691
squareroot_gldm_LargeDependenceHighGrayLevelEmphasis	0.96149552750873
squareroot_gldm_LargeDependenceLowGrayLevelEmphasis	0.9406093338704051
squareroot_gldm_LowGrayLevelEmphasis	0.9250705373413457
squareroot_gldm_SmallDependenceEmphasis	0.9728893317341683
squareroot_gldm_SmallDependenceHighGrayLevelEmphasis	0.9459313972127349
squareroot_gldm_SmallDependenceLowGrayLevelEmphasis	0.9243487313334878
squareroot_glrlm_GrayLevelNonUniformity	0.9415513365312299
squareroot_glrlm_GrayLevelNonUniformityNormalized	0.6312519907601316
squareroot_glrlm_GrayLevelVariance	0.7555789617280166
squareroot_glrlm_HighGrayLevelRunEmphasis	0.9463571402921602
squareroot_glrlm_LongRunEmphasis	0.966341219008687
squareroot_glrlm_LongRunHighGrayLevelEmphasis	0.9621391433649727
squareroot_glrlm_LongRunLowGrayLevelEmphasis	0.989700433168271
squareroot_glrlm_LowGrayLevelRunEmphasis	0.8270455097484056
squareroot_glrlm_RunEntropy	0.9232429056343457
squareroot_glrlm_RunLengthNonUniformity	0.9266814873695779
squareroot_glrlm_RunLengthNonUniformityNormalized	0.9642475980714683
squareroot_glrlm_RunPercentage	0.9635425712679258
squareroot_glrlm_RunVariance	0.9755649301103704
squareroot_glrlm_ShortRunEmphasis	0.963225338711871
squareroot_glrlm_ShortRunHighGrayLevelEmphasis	0.9394675317526953
squareroot_glrlm_ShortRunLowGrayLevelEmphasis	0.8822519482613066
squareroot_glszm_GrayLevelNonUniformity	0.95379334967407
squareroot_glszm_GrayLevelNonUniformityNormalized	0.8480819567615066
squareroot_glszm_GrayLevelVariance	0.9358784573749106
squareroot_glszm_HighGrayLevelZoneEmphasis	0.9695780995468175
squareroot_glszm_LargeAreaEmphasis	0.9958201098797361
squareroot_glszm_LargeAreaHighGrayLevelEmphasis	0.9952581204684852
squareroot_glszm_LargeAreaLowGrayLevelEmphasis	0.9960471261320922
squareroot_glszm_LowGrayLevelZoneEmphasis	0.8788535044601098
squareroot_glszm_SizeZoneNonUniformity	0.956205312365396
squareroot_glszm_SizeZoneNonUniformityNormalized	0.9093319767523284
squareroot_glszm_SmallAreaEmphasis	0.9048739686437349
squareroot_glszm_SmallAreaHighGrayLevelEmphasis	0.8671579905247927
squareroot_glszm_SmallAreaLowGrayLevelEmphasis	0.952123509528476
squareroot_glszm_ZoneEntropy	0.9119051622834811
squareroot_glszm_ZonePercentage	0.9864096109434558
squareroot_glszm_ZoneVariance	0.995813806815908
squareroot_ngtdm_Busyness	0.944869853504615
squareroot_ngtdm_Coarseness	0.9840882957001137
squareroot_ngtdm_Complexity	0.7873224022499176
squareroot_ngtdm_Contrast	0.865026495105056
squareroot_ngtdm_Strength	0.9777690406285979
wavelet-LH_firstorder_10Percentile	0.9727017956091248
wavelet-LH_firstorder_90Percentile	0.9605171641173149
wavelet-LH_firstorder_Energy	0.887288633896274
wavelet-LH_firstorder_Entropy	0.9377465684447597
wavelet-LH_firstorder_InterquartileRange	0.9529115084503647
wavelet-LH_firstorder_Kurtosis	0.8199182444635638
wavelet-LH_firstorder_Maximum	0.8246448753225094
wavelet-LH_firstorder_MeanAbsoluteDeviation	0.9660875493617612
wavelet-LH_firstorder_Mean	0.9457368555836382
wavelet-LH_firstorder_Median	0.9608235013795202
wavelet-LH_firstorder_Minimum	0.5713292861989905
wavelet-LH_firstorder_Range	0.7176790035003086
wavelet-LH_firstorder_RobustMeanAbsoluteDeviation	0.9532995649204632
wavelet-LH_firstorder_RootMeanSquared	0.9671035445094492
wavelet-LH_firstorder_Skewness	0.933328730633779
wavelet-LH_firstorder_TotalEnergy	0.887288633896274
wavelet-LH_firstorder_Uniformity	0.9471174480130377
wavelet-LH_firstorder_Variance	0.9840180644993696
wavelet-LH_glcm_Autocorrelation	0.5428599414267167
wavelet-LH_glcm_ClusterProminence	0.973634302747051
wavelet-LH_glcm_ClusterShade	0.922711144500027
wavelet-LH_glcm_ClusterTendency	0.9787568637252242
wavelet-LH_glcm_Contrast	0.9854845646395325
wavelet-LH_glcm_Correlation	0.9643365802442456
wavelet-LH_glcm_DifferenceAverage	0.9866597917901032
wavelet-LH_glcm_DifferenceEntropy	0.9661475129934177
wavelet-LH_glcm_DifferenceVariance	0.9855741978705614
wavelet-LH_glcm_Id	0.9956348210524207
wavelet-LH_glcm_Idm	0.9945292970247709
wavelet-LH_glcm_Idmn	0.5699722867271402
wavelet-LH_glcm_Idn	0.6173146525655187
wavelet-LH_glcm_Imc1	0.8838084560778887
wavelet-LH_glcm_Imc2	0.8288916914811036
wavelet-LH_glcm_InverseVariance	0.9974080467360977
wavelet-LH_glcm_JointAverage	0.5603816358924333
wavelet-LH_glcm_JointEnergy	0.9839054136132991
wavelet-LH_glcm_JointEntropy	0.9553427732167327
wavelet-LH_glcm_MCC	0.49971294885549744
wavelet-LH_glcm_MaximumProbability	0.98829025640134
wavelet-LH_glcm_SumAverage	0.5603816358924332
wavelet-LH_glcm_SumEntropy	0.9509613462315046
wavelet-LH_glcm_SumSquares	0.9826662614459564
wavelet-LH_gldm_DependenceEntropy	0.9507228298725041
wavelet-LH_gldm_DependenceNonUniformity	0.854326140249358
wavelet-LH_gldm_DependenceNonUniformityNormalized	0.9713262487060643
wavelet-LH_gldm_DependenceVariance	0.9797875437767701
wavelet-LH_gldm_GrayLevelNonUniformity	0.8476764051908708
wavelet-LH_gldm_GrayLevelVariance	0.9845801454024584
wavelet-LH_gldm_HighGrayLevelEmphasis	0.5444209127265844
wavelet-LH_gldm_LargeDependenceEmphasis	0.9975720583534234
wavelet-LH_gldm_LargeDependenceHighGrayLevelEmphasis	0.5432005571360949
wavelet-LH_gldm_LargeDependenceLowGrayLevelEmphasis	0.5681394273339664
wavelet-LH_gldm_LowGrayLevelEmphasis	0.5415793708309701
wavelet-LH_gldm_SmallDependenceEmphasis	0.9917545108704772
wavelet-LH_gldm_SmallDependenceHighGrayLevelEmphasis	0.6998737543833627
wavelet-LH_gldm_SmallDependenceLowGrayLevelEmphasis	0.5249726515725603
wavelet-LH_glrlm_GrayLevelNonUniformity	0.8627796919718175
wavelet-LH_glrlm_GrayLevelNonUniformityNormalized	0.9546334039180654
wavelet-LH_glrlm_GrayLevelVariance	0.9842932216310935
wavelet-LH_glrlm_HighGrayLevelRunEmphasis	0.5494895868083896
wavelet-LH_glrlm_LongRunEmphasis	0.9919446693194572
wavelet-LH_glrlm_LongRunHighGrayLevelEmphasis	0.7143404409771901
wavelet-LH_glrlm_LongRunLowGrayLevelEmphasis	0.7161750172636975
wavelet-LH_glrlm_LowGrayLevelRunEmphasis	0.5424957647513494
wavelet-LH_glrlm_RunEntropy	0.9624627567488957
wavelet-LH_glrlm_RunLengthNonUniformity	0.8826131644548354
wavelet-LH_glrlm_RunLengthNonUniformityNormalized	0.9953865864331222
wavelet-LH_glrlm_RunPercentage	0.9974126630259461
wavelet-LH_glrlm_RunVariance	0.9974913802133172
wavelet-LH_glrlm_ShortRunEmphasis	0.9863565723718243
wavelet-LH_glrlm_ShortRunHighGrayLevelEmphasis	0.596456166856908
wavelet-LH_glrlm_ShortRunLowGrayLevelEmphasis	0.519229283999432
wavelet-LH_glszm_GrayLevelNonUniformity	0.8777274694617407
wavelet-LH_glszm_GrayLevelNonUniformityNormalized	0.8831556950135081
wavelet-LH_glszm_GrayLevelVariance	0.9463819936685246
wavelet-LH_glszm_HighGrayLevelZoneEmphasis	0.6035240152949651
wavelet-LH_glszm_LargeAreaEmphasis	0.869449770100807
wavelet-LH_glszm_LargeAreaHighGrayLevelEmphasis	0.8002094819280949
wavelet-LH_glszm_LargeAreaLowGrayLevelEmphasis	0.7643061993689707
wavelet-LH_glszm_LowGrayLevelZoneEmphasis	0.5330454266917464
wavelet-LH_glszm_SizeZoneNonUniformity	0.8037795224487385
wavelet-LH_glszm_SizeZoneNonUniformityNormalized	0.908469680094372
wavelet-LH_glszm_SmallAreaEmphasis	0.870639523525217
wavelet-LH_glszm_SmallAreaHighGrayLevelEmphasis	0.752785403714022
wavelet-LH_glszm_SmallAreaLowGrayLevelEmphasis	0.3025903104684142
wavelet-LH_glszm_ZoneEntropy	0.7997486022813963
wavelet-LH_glszm_ZonePercentage	0.9891032647544362
wavelet-LH_glszm_ZoneVariance	0.867924249144387
wavelet-LH_ngtdm_Busyness	0.8508017360408302
wavelet-LH_ngtdm_Coarseness	0.9761271423660822
wavelet-LH_ngtdm_Complexity	0.7714177505485804
wavelet-LH_ngtdm_Contrast	0.5739859850940144
wavelet-LH_ngtdm_Strength	0.9831095894669574
wavelet-HL_firstorder_10Percentile	0.993317041748273
wavelet-HL_firstorder_90Percentile	0.9941182364410613
wavelet-HL_firstorder_Energy	0.7148379818385311
wavelet-HL_firstorder_Entropy	0.951733829545439
wavelet-HL_firstorder_InterquartileRange	0.9846890049901121
wavelet-HL_firstorder_Kurtosis	0.8489685699384937
wavelet-HL_firstorder_Maximum	0.8216843307732272
wavelet-HL_firstorder_MeanAbsoluteDeviation	0.9607066233606729
wavelet-HL_firstorder_Mean	0.8415118286267335
wavelet-HL_firstorder_Median	0.9319564207162477
wavelet-HL_firstorder_Minimum	0.41799634383582995
wavelet-HL_firstorder_Range	0.6784705200725302
wavelet-HL_firstorder_RobustMeanAbsoluteDeviation	0.9861311081154329
wavelet-HL_firstorder_RootMeanSquared	0.9197032599877653
wavelet-HL_firstorder_Skewness	0.9194038360196798
wavelet-HL_firstorder_TotalEnergy	0.7148379818385311
wavelet-HL_firstorder_Uniformity	0.9598043009696157
wavelet-HL_firstorder_Variance	0.9507989939990235
wavelet-HL_glcm_Autocorrelation	0.2715444638088591
wavelet-HL_glcm_ClusterProminence	0.9571304900601091
wavelet-HL_glcm_ClusterShade	0.9610777593390678
wavelet-HL_glcm_ClusterTendency	0.9611271098331273
wavelet-HL_glcm_Contrast	0.9600549319108631
wavelet-HL_glcm_Correlation	0.9575695785264224
wavelet-HL_glcm_DifferenceAverage	0.9728334186440403
wavelet-HL_glcm_DifferenceEntropy	0.960689773833267
wavelet-HL_glcm_DifferenceVariance	0.9584057004015996
wavelet-HL_glcm_Id	0.9855035259161037
wavelet-HL_glcm_Idm	0.9841865587488239
wavelet-HL_glcm_Idmn	0.43448982631043465
wavelet-HL_glcm_Idn	0.48912994139448945
wavelet-HL_glcm_Imc1	0.9561789027231388
wavelet-HL_glcm_Imc2	0.9340964327816722
wavelet-HL_glcm_InverseVariance	0.9881010638851971
wavelet-HL_glcm_JointAverage	0.34767535398154514
wavelet-HL_glcm_JointEnergy	0.9832050299228418
wavelet-HL_glcm_JointEntropy	0.9553031893049494
wavelet-HL_glcm_MCC	0.5887999131078057
wavelet-HL_glcm_MaximumProbability	0.9887352608792385
wavelet-HL_glcm_SumAverage	0.3476753539815454
wavelet-HL_glcm_SumEntropy	0.9501221310237304
wavelet-HL_glcm_SumSquares	0.9611427154879677
wavelet-HL_gldm_DependenceEntropy	0.9710225941361259
wavelet-HL_gldm_DependenceNonUniformity	0.8685832909384921
wavelet-HL_gldm_DependenceNonUniformityNormalized	0.9859660019137259
wavelet-HL_gldm_DependenceVariance	0.9852929515815748
wavelet-HL_gldm_GrayLevelNonUniformity	0.8508210466308639
wavelet-HL_gldm_GrayLevelVariance	0.9554828974444933
wavelet-HL_gldm_HighGrayLevelEmphasis	0.2735688245142014
wavelet-HL_gldm_LargeDependenceEmphasis	0.9903353374802971
wavelet-HL_gldm_LargeDependenceHighGrayLevelEmphasis	0.2936030327570299
wavelet-HL_gldm_LargeDependenceLowGrayLevelEmphasis	0.3226100434991578
wavelet-HL_gldm_LowGrayLevelEmphasis	0.3217672695924741
wavelet-HL_gldm_SmallDependenceEmphasis	0.9858253281983999
wavelet-HL_gldm_SmallDependenceHighGrayLevelEmphasis	0.5237147638543772
wavelet-HL_gldm_SmallDependenceLowGrayLevelEmphasis	0.3600127790193186
wavelet-HL_glrlm_GrayLevelNonUniformity	0.854119442831887
wavelet-HL_glrlm_GrayLevelNonUniformityNormalized	0.9566864383149754
wavelet-HL_glrlm_GrayLevelVariance	0.9515873410062136
wavelet-HL_glrlm_HighGrayLevelRunEmphasis	0.27484393884605685
wavelet-HL_glrlm_LongRunEmphasis	0.9993256979216681
wavelet-HL_glrlm_LongRunHighGrayLevelEmphasis	0.850137327198339
wavelet-HL_glrlm_LongRunLowGrayLevelEmphasis	0.318808317265452
wavelet-HL_glrlm_LowGrayLevelRunEmphasis	0.3278844370123066
wavelet-HL_glrlm_RunEntropy	0.9258657039575289
wavelet-HL_glrlm_RunLengthNonUniformity	0.8472467526774786
wavelet-HL_glrlm_RunLengthNonUniformityNormalized	0.9841418584597342
wavelet-HL_glrlm_RunPercentage	0.9891949507628698
wavelet-HL_glrlm_RunVariance	0.9993138821501992
wavelet-HL_glrlm_ShortRunEmphasis	0.982018535335269
wavelet-HL_glrlm_ShortRunHighGrayLevelEmphasis	0.34429022039865603
wavelet-HL_glrlm_ShortRunLowGrayLevelEmphasis	0.3645348189062547
wavelet-HL_glszm_GrayLevelNonUniformity	0.8751688932985304
wavelet-HL_glszm_GrayLevelNonUniformityNormalized	0.9056620746400288
wavelet-HL_glszm_GrayLevelVariance	0.9352009415072634
wavelet-HL_glszm_HighGrayLevelZoneEmphasis	0.3476132276752796
wavelet-HL_glszm_LargeAreaEmphasis	0.9295464170114739
wavelet-HL_glszm_LargeAreaHighGrayLevelEmphasis	0.2749445443177254
wavelet-HL_glszm_LargeAreaLowGrayLevelEmphasis	0.22455977660123255
wavelet-HL_glszm_LowGrayLevelZoneEmphasis	0.3477111270118233
wavelet-HL_glszm_SizeZoneNonUniformity	0.761869587584785
wavelet-HL_glszm_SizeZoneNonUniformityNormalized	0.9400753448295334
wavelet-HL_glszm_SmallAreaEmphasis	0.9246390544063349
wavelet-HL_glszm_SmallAreaHighGrayLevelEmphasis	0.5486318182777544
wavelet-HL_glszm_SmallAreaLowGrayLevelEmphasis	0.3822299586669896
wavelet-HL_glszm_ZoneEntropy	0.6228896352026765
wavelet-HL_glszm_ZonePercentage	0.9832594949021135
wavelet-HL_glszm_ZoneVariance	0.929302477696218
wavelet-HL_ngtdm_Busyness	0.4763437969290129
wavelet-HL_ngtdm_Coarseness	0.9719363739702888
wavelet-HL_ngtdm_Complexity	0.7096197907429743
wavelet-HL_ngtdm_Contrast	0.44160200738638783
wavelet-HL_ngtdm_Strength	0.9842137765755214
wavelet-HH_firstorder_10Percentile	0.9932373344617083
wavelet-HH_firstorder_90Percentile	0.9889526540328278
wavelet-HH_firstorder_Energy	0.6843430340747828
wavelet-HH_firstorder_Entropy	0.9573470952722914
wavelet-HH_firstorder_InterquartileRange	0.988577809561972
wavelet-HH_firstorder_Kurtosis	0.9334977697712133
wavelet-HH_firstorder_Maximum	0.8642466718944323
wavelet-HH_firstorder_MeanAbsoluteDeviation	0.9396064265858197
wavelet-HH_firstorder_Mean	0.5542119193178824
wavelet-HH_firstorder_Median	0.9603274303816108
wavelet-HH_firstorder_Minimum	0.8787838650074369
wavelet-HH_firstorder_Range	0.8679430861814678
wavelet-HH_firstorder_RobustMeanAbsoluteDeviation	0.9896657977129686
wavelet-HH_firstorder_RootMeanSquared	0.8832567548488242
wavelet-HH_firstorder_Skewness	0.8891929292573011
wavelet-HH_firstorder_TotalEnergy	0.6843430340747828
wavelet-HH_firstorder_Uniformity	0.9724858786128269
wavelet-HH_firstorder_Variance	0.7785606699960791
wavelet-HH_glcm_Autocorrelation	0.9063893260686737
wavelet-HH_glcm_ClusterProminence	0.5434943939892745
wavelet-HH_glcm_ClusterShade	0.5371520503277918
wavelet-HH_glcm_ClusterTendency	0.7330201739733017
wavelet-HH_glcm_Contrast	0.7780977308622603
wavelet-HH_glcm_Correlation	0.9860946433933802
wavelet-HH_glcm_DifferenceAverage	0.9547435420495877
wavelet-HH_glcm_DifferenceEntropy	0.9581028695589152
wavelet-HH_glcm_DifferenceVariance	0.7174463275177198
wavelet-HH_glcm_Id	0.9922979153964876
wavelet-HH_glcm_Idm	0.9917955579792515
wavelet-HH_glcm_Idmn	0.7693780272391297
wavelet-HH_glcm_Idn	0.7877368800239979
wavelet-HH_glcm_Imc1	0.9167214027166554
wavelet-HH_glcm_Imc2	0.9390757664851339
wavelet-HH_glcm_InverseVariance	0.9908301300142812
wavelet-HH_glcm_JointAverage	0.8861077753699098
wavelet-HH_glcm_JointEnergy	0.9824007436645393
wavelet-HH_glcm_JointEntropy	0.9657734104981243
wavelet-HH_glcm_MCC	0.7887185732509723
wavelet-HH_glcm_MaximumProbability	0.9927296762452809
wavelet-HH_glcm_SumAverage	0.8861077753699098
wavelet-HH_glcm_SumEntropy	0.9483730908793241
wavelet-HH_glcm_SumSquares	0.756442693010997
wavelet-HH_gldm_DependenceEntropy	0.9505306629103096
wavelet-HH_gldm_DependenceNonUniformity	0.8546276051271826
wavelet-HH_gldm_DependenceNonUniformityNormalized	0.9807581048949033
wavelet-HH_gldm_DependenceVariance	0.9920797134712839
wavelet-HH_gldm_GrayLevelNonUniformity	0.8495320941522867
wavelet-HH_gldm_GrayLevelVariance	0.7642532019318301
wavelet-HH_gldm_HighGrayLevelEmphasis	0.9063414304649681
wavelet-HH_gldm_LargeDependenceEmphasis	0.9938701179886902
wavelet-HH_gldm_LargeDependenceHighGrayLevelEmphasis	0.905962467290798
wavelet-HH_gldm_LargeDependenceLowGrayLevelEmphasis	0.7635165352316643
wavelet-HH_gldm_LowGrayLevelEmphasis	0.762217738663546
wavelet-HH_gldm_SmallDependenceEmphasis	0.9900306775130366
wavelet-HH_gldm_SmallDependenceHighGrayLevelEmphasis	0.9038457695865861
wavelet-HH_gldm_SmallDependenceLowGrayLevelEmphasis	0.7559714069643817
wavelet-HH_glrlm_GrayLevelNonUniformity	0.8444609211430488
wavelet-HH_glrlm_GrayLevelNonUniformityNormalized	0.9674674167711017
wavelet-HH_glrlm_GrayLevelVariance	0.7708802840848564
wavelet-HH_glrlm_HighGrayLevelRunEmphasis	0.9065226282421419
wavelet-HH_glrlm_LongRunEmphasis	0.9968707403847378
wavelet-HH_glrlm_LongRunHighGrayLevelEmphasis	0.9107023116569137
wavelet-HH_glrlm_LongRunLowGrayLevelEmphasis	0.7699406033313215
wavelet-HH_glrlm_LowGrayLevelRunEmphasis	0.7615060181106029
wavelet-HH_glrlm_RunEntropy	0.8896912272538746
wavelet-HH_glrlm_RunLengthNonUniformity	0.8376963590317014
wavelet-HH_glrlm_RunLengthNonUniformityNormalized	0.9873290351071974
wavelet-HH_glrlm_RunPercentage	0.9935240208088907
wavelet-HH_glrlm_RunVariance	0.9969590575788975
wavelet-HH_glrlm_ShortRunEmphasis	0.9874969844940196
wavelet-HH_glrlm_ShortRunHighGrayLevelEmphasis	0.9058901923248524
wavelet-HH_glrlm_ShortRunLowGrayLevelEmphasis	0.7569488248820785
wavelet-HH_glszm_GrayLevelNonUniformity	0.7178860805303796
wavelet-HH_glszm_GrayLevelNonUniformityNormalized	0.8488397748728336
wavelet-HH_glszm_GrayLevelVariance	0.8379814611893732
wavelet-HH_glszm_HighGrayLevelZoneEmphasis	0.9083853580329238
wavelet-HH_glszm_LargeAreaEmphasis	0.9523150532602976
wavelet-HH_glszm_LargeAreaHighGrayLevelEmphasis	0.8460410840932288
wavelet-HH_glszm_LargeAreaLowGrayLevelEmphasis	0.8572008777289051
wavelet-HH_glszm_LowGrayLevelZoneEmphasis	0.695036652273124
wavelet-HH_glszm_SizeZoneNonUniformity	0.5748043813416203
wavelet-HH_glszm_SizeZoneNonUniformityNormalized	0.814617470997542
wavelet-HH_glszm_SmallAreaEmphasis	0.8160157248701372
wavelet-HH_glszm_SmallAreaHighGrayLevelEmphasis	0.91478672088982
wavelet-HH_glszm_SmallAreaLowGrayLevelEmphasis	0.7160724512137092
wavelet-HH_glszm_ZoneEntropy	0.8363776086039181
wavelet-HH_glszm_ZonePercentage	0.9833373971781749
wavelet-HH_glszm_ZoneVariance	0.9527583383642768
wavelet-HH_ngtdm_Busyness	0.8521865873532022
wavelet-HH_ngtdm_Coarseness	0.9701872857672399
wavelet-HH_ngtdm_Complexity	0.8480552767947512
wavelet-HH_ngtdm_Contrast	0.7613719609893452
wavelet-HH_ngtdm_Strength	0.9641121221962969
wavelet-LL_firstorder_10Percentile	0.8227260559037374
wavelet-LL_firstorder_90Percentile	0.9342068608891363
wavelet-LL_firstorder_Energy	0.9657070257156235
wavelet-LL_firstorder_Entropy	0.7483859911341554
wavelet-LL_firstorder_InterquartileRange	0.6079632564238213
wavelet-LL_firstorder_Kurtosis	0.7186127246121448
wavelet-LL_firstorder_Maximum	0.779129193766378
wavelet-LL_firstorder_MeanAbsoluteDeviation	0.6605029136157166
wavelet-LL_firstorder_Mean	0.9334965541425946
wavelet-LL_firstorder_Median	0.9514928632662261
wavelet-LL_firstorder_Minimum	0.8446644802465828
wavelet-LL_firstorder_Range	0.7064375225610531
wavelet-LL_firstorder_RobustMeanAbsoluteDeviation	0.6015388846338351
wavelet-LL_firstorder_RootMeanSquared	0.9441740925684214
wavelet-LL_firstorder_Skewness	0.8631749918442884
wavelet-LL_firstorder_TotalEnergy	0.9657070257156235
wavelet-LL_firstorder_Uniformity	0.7416494694824375
wavelet-LL_firstorder_Variance	0.7760421114708499
wavelet-LL_glcm_Autocorrelation	0.9399686351903724
wavelet-LL_glcm_ClusterProminence	0.9244027865377895
wavelet-LL_glcm_ClusterShade	0.9400579930599176
wavelet-LL_glcm_ClusterTendency	0.7765272841449521
wavelet-LL_glcm_Contrast	0.9734078225415717
wavelet-LL_glcm_Correlation	0.8412829945458065
wavelet-LL_glcm_DifferenceAverage	0.9491654883734928
wavelet-LL_glcm_DifferenceEntropy	0.9413263683278023
wavelet-LL_glcm_DifferenceVariance	0.9699523628479771
wavelet-LL_glcm_Id	0.9389501612537866
wavelet-LL_glcm_Idm	0.9381342016125852
wavelet-LL_glcm_Idmn	0.9342894555129598
wavelet-LL_glcm_Idn	0.9021756420538805
wavelet-LL_glcm_Imc1	0.9111003037242426
wavelet-LL_glcm_Imc2	0.8884904216752572
wavelet-LL_glcm_InverseVariance	0.9453527783739245
wavelet-LL_glcm_JointAverage	0.9361025203082683
wavelet-LL_glcm_JointEnergy	0.8090749705900149
wavelet-LL_glcm_JointEntropy	0.8100600508132345
wavelet-LL_glcm_MCC	0.830846389043991
wavelet-LL_glcm_MaximumProbability	0.834574850921108
wavelet-LL_glcm_SumAverage	0.9361025203082679
wavelet-LL_glcm_SumEntropy	0.7783362858268557
wavelet-LL_glcm_SumSquares	0.780719651105264
wavelet-LL_gldm_DependenceEntropy	0.8148445279985419
wavelet-LL_gldm_DependenceNonUniformity	0.8220631355389119
wavelet-LL_gldm_DependenceNonUniformityNormalized	0.9254334104283227
wavelet-LL_gldm_DependenceVariance	0.9459606622734824
wavelet-LL_gldm_GrayLevelNonUniformity	0.8864474882359445
wavelet-LL_gldm_GrayLevelVariance	0.7763183652139511
wavelet-LL_gldm_HighGrayLevelEmphasis	0.9380107899521796
wavelet-LL_gldm_LargeDependenceEmphasis	0.94262050676332
wavelet-LL_gldm_LargeDependenceHighGrayLevelEmphasis	0.9141294857093633
wavelet-LL_gldm_LargeDependenceLowGrayLevelEmphasis	0.8198257486613577
wavelet-LL_gldm_LowGrayLevelEmphasis	0.7980934115413909
wavelet-LL_gldm_SmallDependenceEmphasis	0.9522681213929898
wavelet-LL_gldm_SmallDependenceHighGrayLevelEmphasis	0.9596386009958426
wavelet-LL_gldm_SmallDependenceLowGrayLevelEmphasis	0.7877343887289701
wavelet-LL_glrlm_GrayLevelNonUniformity	0.9394017564789889
wavelet-LL_glrlm_GrayLevelNonUniformityNormalized	0.677757971359465
wavelet-LL_glrlm_GrayLevelVariance	0.8658292064054606
wavelet-LL_glrlm_HighGrayLevelRunEmphasis	0.9275953540079283
wavelet-LL_glrlm_LongRunEmphasis	0.957145670601472
wavelet-LL_glrlm_LongRunHighGrayLevelEmphasis	0.8981748654946694
wavelet-LL_glrlm_LongRunLowGrayLevelEmphasis	0.7826537063577017
wavelet-LL_glrlm_LowGrayLevelRunEmphasis	0.7580035534185363
wavelet-LL_glrlm_RunEntropy	0.8928448197145297
wavelet-LL_glrlm_RunLengthNonUniformity	0.9554605886497435
wavelet-LL_glrlm_RunLengthNonUniformityNormalized	0.9523555359044058
wavelet-LL_glrlm_RunPercentage	0.9440591578621487
wavelet-LL_glrlm_RunVariance	0.9577593118369082
wavelet-LL_glrlm_ShortRunEmphasis	0.9628134777244312
wavelet-LL_glrlm_ShortRunHighGrayLevelEmphasis	0.9396711137011289
wavelet-LL_glrlm_ShortRunLowGrayLevelEmphasis	0.7747302582476675
wavelet-LL_glszm_GrayLevelNonUniformity	0.9777295721370152
wavelet-LL_glszm_GrayLevelNonUniformityNormalized	0.8221867341281743
wavelet-LL_glszm_GrayLevelVariance	0.8855375197498196
wavelet-LL_glszm_HighGrayLevelZoneEmphasis	0.9271133487220881
wavelet-LL_glszm_LargeAreaEmphasis	0.9268213625139405
wavelet-LL_glszm_LargeAreaHighGrayLevelEmphasis	0.820519768958341
wavelet-LL_glszm_LargeAreaLowGrayLevelEmphasis	0.6563560837231662
wavelet-LL_glszm_LowGrayLevelZoneEmphasis	0.681108279836126
wavelet-LL_glszm_SizeZoneNonUniformity	0.9511987721586318
wavelet-LL_glszm_SizeZoneNonUniformityNormalized	0.9744807666186872
wavelet-LL_glszm_SmallAreaEmphasis	0.943645314678197
wavelet-LL_glszm_SmallAreaHighGrayLevelEmphasis	0.951961473119842
wavelet-LL_glszm_SmallAreaLowGrayLevelEmphasis	0.7789708457383563
wavelet-LL_glszm_ZoneEntropy	0.9489072183569557
wavelet-LL_glszm_ZonePercentage	0.9611652127659593
wavelet-LL_glszm_ZoneVariance	0.9247981017564484
wavelet-LL_ngtdm_Busyness	0.949623503936155
wavelet-LL_ngtdm_Coarseness	0.9773023539822898
wavelet-LL_ngtdm_Complexity	0.7032218431984943
wavelet-LL_ngtdm_Contrast	0.8917149548677792
wavelet-LL_ngtdm_Strength	0.958605324921623

## Sheet: ICC_Coef_failed
	ICC_Coef
original_firstorder_InterquartileRange	0.5874006219916836
original_firstorder_Kurtosis	0.6269955019308011
original_firstorder_Maximum	0.591684400184163
original_firstorder_MeanAbsoluteDeviation	0.6531863630091304
original_firstorder_Range	0.5840452500879141
original_firstorder_RobustMeanAbsoluteDeviation	0.5957943613767013
original_gldm_DependenceNonUniformity	0.7354344855809208
original_glrlm_GrayLevelNonUniformityNormalized	0.7330311201196675
original_glszm_LargeAreaLowGrayLevelEmphasis	0.7097569940622878
exponential_firstorder_Maximum	0.5530345208952469
exponential_firstorder_Range	0.5529556823832575
exponential_firstorder_Skewness	0.674022868395764
exponential_glcm_Correlation	0.7463015565970121
exponential_glszm_GrayLevelNonUniformityNormalized	0.6219805838956092
exponential_glszm_HighGrayLevelZoneEmphasis	0.7118852938975886
exponential_glszm_LargeAreaEmphasis	0.5101684225593685
exponential_glszm_LargeAreaHighGrayLevelEmphasis	0.5101647166160383
exponential_glszm_LargeAreaLowGrayLevelEmphasis	0.5101692959304156
exponential_glszm_LowGrayLevelZoneEmphasis	0.0832277709365225
exponential_glszm_SizeZoneNonUniformity	0.7407287332060649
exponential_glszm_SmallAreaEmphasis	0.51942310935936
exponential_glszm_SmallAreaHighGrayLevelEmphasis	0.6212679348970059
exponential_glszm_SmallAreaLowGrayLevelEmphasis	0.6261930913711955
exponential_glszm_ZoneEntropy	0.6449796580510905
exponential_ngtdm_Coarseness	0.08746325613848661
gradient_glcm_MCC	0.6189046920190504
gradient_glrlm_GrayLevelNonUniformityNormalized	0.6767680696310931
gradient_glrlm_ShortRunLowGrayLevelEmphasis	0.7461430769098805
gradient_glszm_LargeAreaEmphasis	0.7003654183090435
gradient_glszm_LargeAreaHighGrayLevelEmphasis	0.7003678678054837
gradient_glszm_LargeAreaLowGrayLevelEmphasis	0.70036536555087
gradient_glszm_LowGrayLevelZoneEmphasis	0.32847006757505365
gradient_glszm_SmallAreaLowGrayLevelEmphasis	0.74270210824636
gradient_glszm_ZoneEntropy	0.5505872998114681
gradient_ngtdm_Coarseness	-0.0198393
lbp-2D_glrlm_ShortRunEmphasis	0.4874193135114142
lbp-2D_glrlm_ShortRunHighGrayLevelEmphasis	0.4874193135114142
lbp-2D_glrlm_ShortRunLowGrayLevelEmphasis	0.4874193135114142
lbp-2D_glszm_GrayLevelNonUniformity	-3.33067e-16
lbp-2D_glszm_SizeZoneNonUniformityNormalized	-3.33067e-16
lbp-2D_glszm_SmallAreaEmphasis	-1.06625e-05
lbp-2D_glszm_SmallAreaHighGrayLevelEmphasis	-1.06625e-05
lbp-2D_glszm_SmallAreaLowGrayLevelEmphasis	-1.06625e-05
lbp-2D_glszm_ZoneEntropy	-1.66533e-16
lbp-2D_glszm_ZoneVariance	-2.48435e-16
logarithm_firstorder_Kurtosis	0.6084149949918407
logarithm_firstorder_Uniformity	0.7073182360167071
logarithm_glcm_ClusterShade	0.5319995263420737
logarithm_glcm_JointEnergy	0.724442667850357
logarithm_glrlm_GrayLevelNonUniformityNormalized	0.747536904233352
logarithm_glrlm_GrayLevelVariance	0.714753938802653
square_firstorder_Kurtosis	0.5911785650327666
square_firstorder_Maximum	0.47153276252478055
square_firstorder_Range	0.4714385323225436
square_firstorder_Skewness	0.6968412596302495
square_glcm_Correlation	0.740477700610613
square_glcm_MCC	0.7306836204580653
square_gldm_DependenceNonUniformity	0.7400493821377628
square_glszm_GrayLevelVariance	0.7403918292453299
square_glszm_LargeAreaEmphasis	0.6262242066802464
square_glszm_LargeAreaHighGrayLevelEmphasis	0.6226961602342972
square_glszm_LargeAreaLowGrayLevelEmphasis	0.6290151232009433
square_glszm_ZoneVariance	0.624331345197767
squareroot_firstorder_Entropy	0.647203289691618
squareroot_firstorder_Kurtosis	0.6285178312472542
squareroot_firstorder_MeanAbsoluteDeviation	0.7405910324506159
squareroot_firstorder_Range	0.7219183922190914
squareroot_firstorder_Uniformity	0.6104164707475012
squareroot_glcm_JointEnergy	0.6527929125349788
squareroot_glcm_JointEntropy	0.7160384921832847
squareroot_glcm_SumEntropy	0.6978233924278494
squareroot_glrlm_GrayLevelNonUniformityNormalized	0.6312519907601316
wavelet-LH_firstorder_Minimum	0.5713292861989905
wavelet-LH_firstorder_Range	0.7176790035003086
wavelet-LH_glcm_Autocorrelation	0.5428599414267167
wavelet-LH_glcm_Idmn	0.5699722867271402
wavelet-LH_glcm_Idn	0.6173146525655187
wavelet-LH_glcm_JointAverage	0.5603816358924333
wavelet-LH_glcm_MCC	0.49971294885549744
wavelet-LH_glcm_SumAverage	0.5603816358924332
wavelet-LH_gldm_HighGrayLevelEmphasis	0.5444209127265844
wavelet-LH_gldm_LargeDependenceHighGrayLevelEmphasis	0.5432005571360949
wavelet-LH_gldm_LargeDependenceLowGrayLevelEmphasis	0.5681394273339664
wavelet-LH_gldm_LowGrayLevelEmphasis	0.5415793708309701
wavelet-LH_gldm_SmallDependenceHighGrayLevelEmphasis	0.6998737543833627
wavelet-LH_gldm_SmallDependenceLowGrayLevelEmphasis	0.5249726515725603
wavelet-LH_glrlm_HighGrayLevelRunEmphasis	0.5494895868083896
wavelet-LH_glrlm_LongRunHighGrayLevelEmphasis	0.7143404409771901
wavelet-LH_glrlm_LongRunLowGrayLevelEmphasis	0.7161750172636975
wavelet-LH_glrlm_LowGrayLevelRunEmphasis	0.5424957647513494
wavelet-LH_glrlm_ShortRunHighGrayLevelEmphasis	0.596456166856908
wavelet-LH_glrlm_ShortRunLowGrayLevelEmphasis	0.519229283999432
wavelet-LH_glszm_HighGrayLevelZoneEmphasis	0.6035240152949651
wavelet-LH_glszm_LowGrayLevelZoneEmphasis	0.5330454266917464
wavelet-LH_glszm_SmallAreaLowGrayLevelEmphasis	0.3025903104684142
wavelet-LH_ngtdm_Contrast	0.5739859850940144
wavelet-HL_firstorder_Energy	0.7148379818385311
wavelet-HL_firstorder_Minimum	0.41799634383582995
wavelet-HL_firstorder_Range	0.6784705200725302
wavelet-HL_firstorder_TotalEnergy	0.7148379818385311
wavelet-HL_glcm_Autocorrelation	0.2715444638088591
wavelet-HL_glcm_Idmn	0.43448982631043465
wavelet-HL_glcm_Idn	0.48912994139448945
wavelet-HL_glcm_JointAverage	0.34767535398154514
wavelet-HL_glcm_MCC	0.5887999131078057
wavelet-HL_glcm_SumAverage	0.3476753539815454
wavelet-HL_gldm_HighGrayLevelEmphasis	0.2735688245142014
wavelet-HL_gldm_LargeDependenceHighGrayLevelEmphasis	0.2936030327570299
wavelet-HL_gldm_LargeDependenceLowGrayLevelEmphasis	0.3226100434991578
wavelet-HL_gldm_LowGrayLevelEmphasis	0.3217672695924741
wavelet-HL_gldm_SmallDependenceHighGrayLevelEmphasis	0.5237147638543772
wavelet-HL_gldm_SmallDependenceLowGrayLevelEmphasis	0.3600127790193186
wavelet-HL_glrlm_HighGrayLevelRunEmphasis	0.27484393884605685
wavelet-HL_glrlm_LongRunLowGrayLevelEmphasis	0.318808317265452
wavelet-HL_glrlm_LowGrayLevelRunEmphasis	0.3278844370123066
wavelet-HL_glrlm_ShortRunHighGrayLevelEmphasis	0.34429022039865603
wavelet-HL_glrlm_ShortRunLowGrayLevelEmphasis	0.3645348189062547
wavelet-HL_glszm_HighGrayLevelZoneEmphasis	0.3476132276752796
wavelet-HL_glszm_LargeAreaHighGrayLevelEmphasis	0.2749445443177254
wavelet-HL_glszm_LargeAreaLowGrayLevelEmphasis	0.22455977660123255
wavelet-HL_glszm_LowGrayLevelZoneEmphasis	0.3477111270118233
wavelet-HL_glszm_SmallAreaHighGrayLevelEmphasis	0.5486318182777544
wavelet-HL_glszm_SmallAreaLowGrayLevelEmphasis	0.3822299586669896
wavelet-HL_glszm_ZoneEntropy	0.6228896352026765
wavelet-HL_ngtdm_Busyness	0.4763437969290129
wavelet-HL_ngtdm_Complexity	0.7096197907429743
wavelet-HL_ngtdm_Contrast	0.44160200738638783
wavelet-HH_firstorder_Energy	0.6843430340747828
wavelet-HH_firstorder_Mean	0.5542119193178824
wavelet-HH_firstorder_TotalEnergy	0.6843430340747828
wavelet-HH_glcm_ClusterProminence	0.5434943939892745
wavelet-HH_glcm_ClusterShade	0.5371520503277918
wavelet-HH_glcm_ClusterTendency	0.7330201739733017
wavelet-HH_glcm_DifferenceVariance	0.7174463275177198
wavelet-HH_glszm_GrayLevelNonUniformity	0.7178860805303796
wavelet-HH_glszm_LowGrayLevelZoneEmphasis	0.695036652273124
wavelet-HH_glszm_SizeZoneNonUniformity	0.5748043813416203
wavelet-HH_glszm_SmallAreaLowGrayLevelEmphasis	0.7160724512137092
wavelet-LL_firstorder_Entropy	0.7483859911341554
wavelet-LL_firstorder_InterquartileRange	0.6079632564238213
wavelet-LL_firstorder_Kurtosis	0.7186127246121448
wavelet-LL_firstorder_MeanAbsoluteDeviation	0.6605029136157166
wavelet-LL_firstorder_Range	0.7064375225610531
wavelet-LL_firstorder_RobustMeanAbsoluteDeviation	0.6015388846338351
wavelet-LL_firstorder_Uniformity	0.7416494694824375
wavelet-LL_glrlm_GrayLevelNonUniformityNormalized	0.677757971359465
wavelet-LL_glszm_LargeAreaLowGrayLevelEmphasis	0.6563560837231662
wavelet-LL_glszm_LowGrayLevelZoneEmphasis	0.681108279836126
wavelet-LL_ngtdm_Complexity	0.7032218431984943
