# Supplementary material for: Distinguishing granulomatous lobular mastitis from breast cancer using a clinical–radiomics nomogram to improve diagnostic accuracy
Source: Front Oncol. 2026 Mar 11;16:1720213. doi: 10.3389/fonc.2026.1720213 (PMC13012991; doi:10.3389/fonc.2026.1720213)
Supplement: Supplementary file 2 [file Table2.xlsx]

## Sheet: test
	original_firstorder_10Percentile	original_firstorder_90Percentile	original_firstorder_Energy	original_firstorder_Entropy	original_firstorder_InterquartileRange	original_firstorder_Kurtosis	original_firstorder_Maximum	original_firstorder_MeanAbsoluteDeviation	original_firstorder_Mean	original_firstorder_Median	original_firstorder_Minimum	original_firstorder_Range	original_firstorder_RobustMeanAbsoluteDeviation	original_firstorder_RootMeanSquared	original_firstorder_Skewness	original_firstorder_TotalEnergy	original_firstorder_Uniformity	original_firstorder_Variance	original_glcm_Autocorrelation	original_glcm_ClusterProminence	original_glcm_ClusterShade	original_glcm_ClusterTendency	original_glcm_Contrast	original_glcm_Correlation	original_glcm_DifferenceAverage	original_glcm_DifferenceEntropy	original_glcm_DifferenceVariance	original_glcm_Id	original_glcm_Idm	original_glcm_Idmn	original_glcm_Idn	original_glcm_Imc1	original_glcm_Imc2	original_glcm_InverseVariance	original_glcm_JointAverage	original_glcm_JointEnergy	original_glcm_JointEntropy	original_glcm_MCC	original_glcm_MaximumProbability	original_glcm_SumAverage	original_glcm_SumEntropy	original_glcm_SumSquares	original_gldm_DependenceEntropy	original_gldm_DependenceNonUniformity	original_gldm_DependenceNonUniformityNormalized	original_gldm_DependenceVariance	original_gldm_GrayLevelNonUniformity	original_gldm_GrayLevelVariance	original_gldm_HighGrayLevelEmphasis
0	46	131	304257241	2.4780733719964942	51	4.737368490951615	234	29.002634123393015	86.04466593899006	78	20	214	20.817354243257522	93.4853372060776	1.1049908897465854	304257241	0.20836787843436166	1335.8237359816417	17.504483014704352	311.5044194467638	23.621309908841337	8.414454715887263	0.49937012979556983	0.8878936735077021	0.29501488339213083	0.9076368721883781	0.4067819997759674	0.8683477278628018	0.8666799328662375	0.9956676543730204	0.9743601205293989	-0.56487	0.9663303894304485	0.24507830600327235	3.9402660882725984	0.13059349790400795	3.542505039882858	0.9245758311347158	0.24444016378415356	7.880532176545198	3.2040964942391956	2.228456211420708	5.059142572381261	6600.884816453151	0.18960432057371032	3.978449691871532	7254.119319813868	2.2497772832102094	17.889900614695236
0	56	144	535055080	2.5102741741969306	49	3.679344934145545	255	28.87054563476287	96.00168958742633	90	0	255	20.664807245203257	102.52749691077894	0.7751273470049822	535055080	0.20796482412836143	1295.5632191492236	20.814881144384188	232.27223488053912	16.941341426168734	8.10933035174715	0.33591228046096094	0.9203563467251255	0.26769435120096874	0.8652073834239058	0.2574938006860184	0.8730556603443362	0.8715610830586221	0.9973560885207147	0.9780597791028363	-0.578677	0.9690124960675259	0.24044006564914125	4.344134739010741	0.13277186548114858	3.555117500425381	0.9290069867225079	0.22796406204053105	8.688269478021486	3.22817759876648	2.111310658052028	5.052606241020901	10363.629469548134	0.20360765166106354	4.095388614371567	10585.409548133595	2.1368668065199685	21.108624754420433
0	42	115	38612851	2.1282733084596344	28	8.678933168592122	239	27.02474505921814	75.61562561190523	65	23	216	12.564399711678162	86.95268671998902	2.4038244619478517	38612851	0.29966958507558383	1843.0468911447374	14.210891561610696	824.4579835571092	67.97676643204096	9.79804040045299	2.058572791669769	0.6522496112985992	0.49706303762298953	1.0990983409297752	1.8040927747159659	0.8546008781187812	0.8492492700371981	0.9851245227913827	0.9633331537677906	-0.466214	0.9219644189597457	0.21305318744235688	3.503702377165462	0.2019441603116119	3.1854796184875833	0.8663183886211198	0.3778207614880549	7.007404754330924	2.820261060781223	2.9641532980306895	4.5986772854714	958.2833365968279	0.18764114677830976	4.848455620698068	1530.4125709810064	3.0624237173325763	15.638731153318973
0	20	109	130758125	2.4634429512045637	46	5.360468006889603	255	28.063425382085548	61.52320691534927	58	0	255	19.68673951205384	71.35426244192932	1.028470158793409	130758125	0.2090077249142118	1306.3257794828462	10.604619262718	303.91684587437237	21.11676110502728	7.805242272499339	0.491446085837871	0.8810927591573599	0.27592928942372935	0.8553872524575988	0.4064846129804126	0.8750108305516121	0.8736034591242913	0.9967129132613948	0.9779411398072982	-0.58015	0.9660497295511243	0.235459552593009	2.9624291397242026	0.13465304903345815	3.4659309448890467	0.9272555500750264	0.22263001088009848	5.924858279448404	3.146759066397663	2.0741720895843034	4.949250516014873	5500.193676504945	0.2141653172067964	4.062646429437345	5367.736391246787	2.1353251479682545	11.106845261272486
0	60	145	199420212	2.464089632800001	39	6.311477756588525	255	27.606061351609526	96.31852689387821	88	0	255	16.88228135705796	103.61999272000463	1.4163403250348217	199420212	0.23869101703015858	1459.8442682870734	20.87744529593872	460.7162509414217	36.38308748650554	8.588474815106428	0.9788857098768764	0.7952110923943143	0.350264467830579	0.9709129197462831	0.8470312348522695	0.8615657024123851	0.8587281042983153	0.994120716568883	0.9735361483331644	-0.55546	0.9621819071126412	0.24382195809617677	4.356030941108084	0.15640018716503173	3.535794975074303	0.9181712801750952	0.311029943150734	8.712061882216174	3.142055724001783	2.3918401312458264	4.967833881584281	3621.2293652075596	0.1949727758147612	4.254342809869129	4433.208259301136	2.432388182099422	21.59144995423464
0	24	61	7322060	1.3138010523706602	14	4.4812506232275835	103	10.50711131088148	41.55490870600688	40	10	93	6.443338815265944	44.01778610421932	0.9122812460570014	7322060	0.5229568062553178	210.755055952237	4.8343858543897955	10.327080804277488	1.4997360094307481	1.4384596180286997	0.11835696634722359	0.8477836772244901	0.11835696634722359	0.519456830804262	0.10365762358563767	0.9408215168263883	0.9408215168263883	0.9954478089866452	0.9802738389421294	-0.561384	0.8721021918461728	0.11835696634722359	2.122345576366511	0.45343452239179116	1.8545752653944465	0.853993213424032	0.6547494560201697	4.244691152733021	1.7362182990472244	0.3892041460939809	3.116782110934339	1459.6657845991003	0.3862571539029109	2.717721596368169	1976.2537708388463	0.4029157666554792	4.975654935168034
0	17	74	133591312	1.8910820121307128	26	4.901831805654305	162	18.155323200619552	40.83865302124497	35	0	162	11.506497979880002	47.49817331648389	1.3573773103043887	133591312	0.32671088328745024	588.2808878131012	5.437382546383432	69.26929965098466	9.047909929235773	3.891296726055325	0.16518655244093794	0.9183175169195439	0.16366389403284243	0.6367683774905081	0.13645149470083884	0.9184218293849281	0.9183203188243884	0.9966997164796523	0.9795631612793404	-0.60827	0.9453048618200988	0.16233156792575887	2.122692986824696	0.25018637352420375	2.609722924407384	0.9267864263304975	0.41672373039321536	4.245385973649393	2.4401174941487587	1.0141208196240654	3.9684177598055523	18975.63309352518	0.3204585586774273	3.0683154204053236	19345.85824298308	1.0416760496403654	5.607339480528253
0	8	63	155097984	1.2601785157852892	12	11.908572463552394	255	19.80240203354645	21.801765697182095	8	0	255	9.140828921855755	36.06052165089977	2.7068795978535727	155097984	0.6093621365995271	825.0442342201852	3.3735837761755727	273.43723539533903	28.684372973042404	4.736855864023424	0.13221049419919526	0.9455485466517062	0.10553250699053789	0.48812985552546395	0.1201459138731238	0.9495998537214612	0.9490133773173637	0.9989849977000782	0.991336693231869	-0.65162	0.8947674336423712	0.09573552833244303	1.490777370381799	0.5743395910268603	1.6871468448617841	0.9519377076703196	0.752863249949984	2.981554740763598	1.5610898954460881	1.217266589555655	2.39587459925479	67055.95283928467	0.5622056361396516	2.6630224046243303	72680.4501186354	1.2391936680142335	3.4772245185414974
0	8	78	169812339	1.8171275125522652	45	10.931948647270792	248	25.638202393898467	32.84625249896269	18	0	248	19.224816561852514	46.20733695809988	2.0485120362792046	169812339	0.3673698874466611	1056.24168553377	4.924937818370836	318.9134806758335	26.85401472859548	5.914748302397433	0.4549282693595843	0.8571398266038763	0.22666984187986738	0.7613261047857914	0.3999549700505768	0.9011078093290389	0.8997434251678563	0.9964234888997099	0.9805882264653364	-0.566414	0.9295448254090971	0.1828910458568116	1.8867910942273594	0.2985522822247369	2.594807505041044	0.9388274817044856	0.5150729167903929	3.773582188454719	2.3539474061792784	1.5924191429392545	3.7230914376691695	25126.138495970226	0.3159209195676037	3.929250000284049	29218.029258295297	1.6007872887683992	5.1855707693661754
0	4	70	125727311	1.963409538783414	34	11.601839140677566	255	21.252215418068506	38.613818195318444	36	0	255	14.459719732118153	48.310028633313564	1.8486103601888966	125727311	0.29727593427555027	842.8319109304709	5.471015849130577	253.69384863723064	19.566436160070545	4.726756102772143	0.38679679790447047	0.848449952255784	0.22626801983424308	0.7548859650684294	0.3297277101182437	0.8956003639311045	0.8949137530054806	0.9974168105852221	0.9818193126758318	-0.556402	0.9349489015318351	0.20101712796950183	2.094276923724244	0.20788969343280395	2.8108467574771834	0.9085430371348302	0.29942162377470055	4.188553847448489	2.5681197146580916	1.278388225169153	4.234680436634413	14055.366839301294	0.26090785096436475	3.7296561661517713	16014.55185535817	1.310339354089156	5.768409719515138
0	25	77	212198324	1.8322800245327007	26	4.111584854543633	168	16.469038022077964	52.02528615246503	53	0	168	10.918656088091591	56.34676646286526	0.11282349006708073	212198324	0.3337181751784084	468.32769157480857	7.487164554608823	31.587391926846564	1.168287176167466	2.8802028022115227	0.19331275261871295	0.8740529153717871	0.1913119145304689	0.685346398327808	0.15196001412378096	0.904677515749473	0.90454412654359	0.9961382751470709	0.9761138001015837	-0.55328	0.9245322882587768	0.18956118120325532	2.610639402107677	0.2351337097209223	2.639577875970966	0.8814052784389844	0.38017209945473857	5.221278804215355	2.439822066642178	0.7683788887075588	4.058465312810367	18892.0075559213	0.28266638072748257	3.228425067581144	22304.054238048928	0.7769268959310076	7.626931996708311
0	25	87	63197690	2.0829184660504234	29	9.57725581163384	249	20.454447221013705	54.021583591700455	49	0	249	12.579960134647369	61.38442262338309	1.9090608117112255	63197690	0.29879676068520505	849.7158470510259	8.376019020806957	255.76481269123877	22.39696773640897	5.414717706366026	0.2925324000685143	0.8973044326563482	0.24446808716190954	0.8333636237219926	0.22512863181473564	0.8844464695571495	0.8824046652228387	0.9971523243677576	0.9781189090904535	-0.539044	0.9382475110886177	0.21379928791548153	2.6637275575011494	0.20860037204700227	3.026975851091435	0.9044114867685316	0.36592567237217644	5.327455115002297	2.731949457814004	1.4268125266086351	4.463850641944418	3788.205938468877	0.2258648902020556	4.034857264691491	5011.419270212258	1.4383165944296676	8.629680419747197
0	0	14	2853784	0.5024526202901343	2	36.60096955286925	234	10.052010162347793	6.517977733162986	0	0	234	1.7609015065406897	22.822325710374994	5.357306949817341	2853784	0.8753250601834992	478.37451710043507	1.6837657718536545	139.3655184833085	14.279617864419237	1.7642577591798552	0.2196452806164961	0.7757467509017222	0.0800242286727442	0.35490298390942004	0.2129939855260385	0.9716455902189151	0.9699093663437501	0.9982368554165157	0.9935424344323408	-0.49216	0.5934263003069966	0.03971165726306177	1.139091427455502	0.8661782023263382	0.6707369176814362	0.8454087414550545	0.9304711133291405	2.2781828549110053	0.5832441652763016	0.49597575994908794	1.1999898228087778	4036.41412666545	0.7367063563908468	2.509399891890059	4795.906004745391	0.6057408597315319	1.9642270487315203
0	45	148	868252277	2.710805342677051	59	2.5563316252926747	242	32.72659597449147	97.02724636947191	97	0	242	24.182948793569444	104.847034830803	0.16698803933918788	868252277	0.17065635325190653	1578.614174769417	21.684356614447072	247.80514298252226	5.136314206315012	9.882052767400701	0.4521700387174213	0.9124619164755758	0.39082194995136194	1.0363120604153615	0.2888016962950595	0.8125088707028382	0.8100266701165851	0.9956157938904008	0.9648908542629357	-0.49721	0.9618614091117408	0.35409959724411344	4.396234578261838	0.08191268106319657	4.066978476305568	0.9152518923321351	0.14693434585691145	8.792469156523673	3.5803291961113715	2.5835557015295296	5.5897398094867965	11346.927883215376	0.14366291332584702	3.7952254136582186	13478.950748895331	2.5980688655874165	21.9723104971956
0	23	100	167426983	2.3046211595952	38	7.682491041468945	255	24.087189172157203	60.9644988914786	59	0	255	16.14506847406048	68.98464974061362	1.1650880123587863	167426983	0.2369080733085945	1042.211774746048	10.149169839267064	257.36692343634303	16.162970757033232	6.167494858212292	0.5986164443199423	0.8229044337057125	0.29905706678909216	0.8905056788618986	0.49894402017433337	0.8677945355359857	0.8659893346746017	0.99615807396029	0.9763589030342061	-0.534336	0.9493111612234368	0.24570415317201783	2.959210389543801	0.14625581644043772	3.3643478662777113	0.8993113115003156	0.26109201081059746	5.918420779087602	3.01439578037899	1.6915278256330586	4.859229822849947	7174.622022625206	0.20392877103704185	4.11865940627743	8334.899835142971	1.7074553898618985	10.544141890739583
0	1	77	268197816	2.0262952503852327	45	5.273746946810783	255	24.129761144913893	38.88544725345556	36	0	255	18.499254045882306	48.99968137262359	0.9031497002384673	268197816	0.2773716942456072	888.8907665173604	5.709497068614555	130.56590688985915	11.779740249675731	4.918689154494118	0.26069663831229284	0.8992446055986408	0.20019360736850117	0.7065148046434387	0.2160668743516663	0.9032289847676508	0.902916688028355	0.9980870892614909	0.9835709277516334	-0.594496	0.9496615502244077	0.19022451684768263	2.131899116380196	0.19998724982063526	2.836226543132791	0.9202646908181245	0.3296160982852625	4.263798232760392	2.6236764268494013	1.2948464482016024	4.199175221954451	31838.981361455273	0.2850299126392544	3.395701229316782	30983.527734011317	1.3116321054817692	5.893969777268495
0	0	63	2650413	1.6184969909614622	34	18.341976102714156	255	23.92017023695683	26.676022453889335	17	0	255	14.156801720235402	46.10240162339775	3.3555579859396936	2650413	0.4527941638922991	1413.82126148466	4.105522801042984	895.6539543962538	58.42294239256419	6.346324692261463	1.0171329460653495	0.7223523175826101	0.27352057401551927	0.8020541150536407	0.9366900773327048	0.9004303606237493	0.898203816757737	0.9945660001811566	0.9802362256007946	-0.522079	0.8904428043952145	0.1715554535929228	1.6652619553194803	0.3822255830835215	2.2868380390049836	0.8966041665115839	0.5940036395435284	3.33052391063896	2.060624230660755	1.8408644095817037	3.5664586639215563	360.35364875701686	0.288976462515651	4.61397329533141	564.6343223736968	2.12722884562083	5.102646351242983
0	3	108.5	594503046	2.538820890455368	55	4.435077680540738	255	32.153752762638156	58.444765243692856	56	0	255	22.93495706790812	71.47354599333384	0.8537278316215726	594503046	0.1951479709393194	1692.6771924708394	10.780862762316168	430.924122587503	29.7265573168308	9.885528886331127	0.3877595684153339	0.92449517388085	0.2697948548979918	0.8782517359909967	0.3092834486923635	0.8756636232805773	0.873898516253715	0.9970431983639043	0.9781286113233487	-0.591951	0.9728220052501435	0.23183286280780202	2.8993824119949787	0.12536130544187135	3.5691260124843756	0.9384494845931696	0.20167912642316654	5.798764823989958	3.2433377042727716	2.5683221136866146	4.981298830019037	24507.48496253523	0.21058882383425476	3.787692035346571	22710.540266034233	2.5788657940932778	11.02486767031003
0	41	117	257581851	2.3257062309971235	38	6.171583819443829	255	23.54058691445755	78.55419183243752	77	0	255	15.900775625707972	84.47731907323585	0.8561516818409816	257581851	0.23867829654901848	965.6563833539024	14.714659962090115	189.05780079042904	10.03911069510451	5.9405365315453125	0.5244039907246254	0.8376493905588362	0.2745749399692242	0.8474632668123651	0.4442472154034765	0.876110350180314	0.8752797016698275	0.9966077766569751	0.978170438655203	-0.557422	0.9589234883788798	0.23741088418724407	3.655217233353286	0.15176365893695076	3.3457577306624584	0.9108951448999829	0.2588659224960406	7.310434466706572	3.0475191018726195	1.6162351305674847	4.908216686657852	6966.060785726159	0.19299774992314955	3.5311376874987666	8614.854435640273	1.629655178333244	15.071729373303041
0	8	84	45337388	2.0969121602216716	57	9.595371488373264	255	27.632028852047586	43.147335844994615	40	0	255	22.47777505074252	55.22813776773314	1.6080797702613492	45337388	0.26954443466474937	1188.4546107709543	6.673604100465703	385.71025708549234	25.162134694044845	6.731124664035625	0.6566500808168413	0.8221279098701002	0.27762533940433026	0.8573820400531902	0.5756768605948211	0.8815376972792607	0.8801639354037751	0.995996596858886	0.9784585554201827	-0.547449	0.9451216156031201	0.2204107813313526	2.2704552647291636	0.1917775863601072	3.0298277602365538	0.9129944909653285	0.3552403968872991	4.540910529458326	2.7393652621321403	1.8469436862131168	4.391936308877384	3326.228336921421	0.22377747153669408	4.070671016064127	4006.5084768568354	1.8710609082810086	7.072860602798708
0	33	119	68222841	2.482913194957153	45	8.021407229025392	255	29.3277762334701	73.15474735126324	65	0	255	19.180189201936482	83.36766265188871	1.5357093220918183	68222841	0.21305241795408789	1598.5501160119634	13.586128100389562	577.7405618341052	36.01818725480241	8.732252818562406	1.6283084910930659	0.6855667087136612	0.4264912689550626	1.0273275604195455	1.4360411344787922	0.8480558258234916	0.8451562408915738	0.9911676139084695	0.9694323489948469	-0.525019	0.9575085866570225	0.2633754657342985	3.4365773335720036	0.1275123033057493	3.6390146026657946	0.9115574198401692	0.26010570595743543	6.873154667144007	3.21627674417371	2.590140327413869	5.135332837149523	1686.2497962510188	0.1717858390638772	4.042967953456891	2091.322534637327	2.6103611982067436	14.609922575387124
0	0	73	119355294	1.9421083270299364	41	4.499383210780365	197	23.312352616062363	34.853796501943364	30	0	197	18.289687197266684	45.508130821310694	1.0401399016740223	119355294	0.3061915846240413	856.2028402506485	5.093908282949727	116.07178753887254	13.470047060200756	4.76495974657853	0.1374122370047961	0.943816862044201	0.1349305424072158	0.5654328340418808	0.11749539991365936	0.9329351938057808	0.9327828982561501	0.9978897041511445	0.9850349730884996	-0.672595	0.9603719413833001	0.13288326122703786	1.984186929107887	0.250737393803252	2.561923706529238	0.9458919251319078	0.4001022954942772	3.968373858215774	2.4187431259662087	1.2255929958958314	3.7269017544782304	22986.778352304274	0.3988544272679115	2.7448226704190035	17646.433405052747	1.2452483435727566	5.229924347584675
0	41	151	193032464	2.7495202333024213	59	2.6541704849521532	229	33.733193761594386	92.48485170617626	88	0	229	24.669549228612016	101.29187428995634	0.41102976060514673	193032464	0.167708056835962	1706.5960020589062	20.083030446303532	297.63811970074744	14.80112867334958	10.49012342512985	0.6589217320910128	0.8816690744013862	0.5207183510672249	1.232368989468141	0.3723994664765334	0.760424697093208	0.7532484387163604	0.9935892862300191	0.9536745284633038	-0.404724	0.9380153624298746	0.41955421316150626	4.1982346146697065	0.06696587530904335	4.37557698456171	0.886747769851398	0.12545259363058195	8.396469229339417	3.650905295699546	2.7872612893052153	5.686339898300373	2625.371531837993	0.1395435065290737	3.8066065420478266	3155.259381311789	2.8090832192538304	20.607579462102688
0	5	78	333267388	2.0576290416309138	33	11.257927430702447	255	21.697351223344377	44.72897424279391	43	0	255	14.269079900091498	53.88818673917225	1.6319965128508445	333267388	0.2784673878482244	903.255533223379	6.690395657498845	281.9693665272203	19.457866238641117	5.067050828806993	0.4031163790872313	0.852559382444217	0.17386751537237505	0.6284861490242764	0.37089281536239904	0.9246684291217979	0.9242314040944618	0.9975566143966568	0.9864591768237507	-0.651909	0.9629100152207775	0.143772131220526	2.3504043929251797	0.21164472314544372	2.7589428707687773	0.927559789284022	0.3269006325277817	4.700808785850359	2.5895375210005684	1.3675418019735557	4.042040364745004	41167.11440869959	0.35871104535132614	2.886355456766713	31958.031299013626	1.3913972527499339	6.957582517165662
0	11.700000000000017	65	2675796	1.7347006324425966	28	11.872898988336186	235	16.489975191772043	35.26700251889169	31	4	231	11.821281298208142	41.04887423019967	1.5996394076639173	2675796	0.33338990793672957	441.248608899238	3.916684124002986	32.615073939659084	3.697409193369337	2.3792140951004437	0.4912648544902877	0.6532746375608004	0.34997810015883335	0.9472704650703865	0.359041407693252	0.8339816040069213	0.8327881361745566	0.9957536786757422	0.9689078683509542	-0.336136	0.7974441989149486	0.3204138047249995	1.8557046576756973	0.19760018685768518	2.7438853663892058	0.7354352517269424	0.29341735351912607	3.7114093153513945	2.371671318192426	0.7176197373976828	4.3474431557758955	235.5793450881612	0.14834971353158766	4.280999181518822	529.4231738035264	0.8097078847020158	4.527707808564232
0	14	115	709443638	2.534825697091195	62	2.963096025934651	255	32.6309672297864	58.93260337371158	52	0	255	24.908157389069927	70.74701800928182	0.689111476435795	709443638	0.18988439434139195	1532.0888168024458	10.599429048722463	268.04121305254756	19.72733395513515	9.78691300778261	0.33987059776028006	0.9328562287537976	0.28242180053468063	0.8823204361947461	0.25534997961082256	0.8640031641786713	0.8630503161226514	0.9973255849870398	0.9767619904266498	-0.577183	0.9711323126836594	0.2631164084046474	2.8701335039854685	0.11608905914665008	3.6036026490350963	0.9386815521681695	0.2088483622178536	5.740267007970938	3.2807643462161202	2.5316959013857216	5.109416243267561	25510.909159535215	0.17998002835790985	3.7975868125104206	26914.783707131923	2.5395531995626066	10.791143125233697
0	45	180	2532710192	2.97155325400212	77	2.1918744634940426	254	41.617437013140545	118.98361862207182	127	6	248	31.370839981046448	129.0050836501526	-0.206971	2532710192	0.1413245986296175	2485.21010718024	31.744896187624406	558.9077717979826	-13.0614	15.899023781719219	0.25239196328665	0.9687403176687021	0.2465878738618572	0.8052289626801102	0.18821967004929954	0.8775266126115533	0.8772741169995584	0.9979350097458762	0.9794864748138604	-0.654797	0.9891874281284343	0.2428088208069256	5.275721468250346	0.08659405461614	3.994550524300899	0.973605442335546	0.1649612750056731	10.55144293650069	3.7327996566390627	4.0378539362514685	5.576564315356444	28990.253632092517	0.19049350219859065	3.441705983254609	21507.484042448337	4.048795714809807	31.929638269211814
0	70	128	489929630	1.9923060066178495	32	7.302263825241542	255	19.168000083923893	96.74463269924766	92	0	255	13.177222177600834	99.94489786136339	1.1598426837953189	489929630	0.3058193242971262	629.4586524060202	20.107124015597627	90.59828824269685	7.664488805481174	3.8735958413439073	0.3843750268121343	0.819321555250887	0.21908158469382988	0.7520509922039409	0.3331992747335588	0.899886530962513	0.8992121760845537	0.9974231485843484	0.9824539902287891	-0.563739	0.9418186684811082	0.19216610563095146	4.385751404864311	0.21778838369578232	2.848630492542966	0.8971395403153106	0.38395028274594056	8.771502809728624	2.6138316692682926	1.0644927170390106	4.289501190815942	12579.714783778825	0.256482858967497	3.2981023153799853	14999.52039880115	1.082528189028141	20.389850551511817
0	0	40	48690436	1.0761884061282292	25	29.638194788591427	255	16.076991796355674	14.8502828887938	4	0	255	10.600939461296614	27.7786153061586	3.946374070316743	48690436	0.5991574282936535	551.1205664503469	2.3280307658333186	236.07306975450845	18.28576933923197	2.4384201700489436	0.3938871787650452	0.721867337443505	0.12148247345640296	0.45768918241177114	0.37837003291677407	0.9543344747909391	0.953796951203456	0.9976578475587076	0.9910643383878777	-0.594085	0.8439010767677598	0.08229170821966346	1.3479217976350524	0.5464607846860283	1.4911156607097187	0.9099665963346657	0.7209425008141841	2.695843595270104	1.395391714103546	0.7080768372034973	2.3745324699704424	34377.89855623702	0.5448247762442673	2.1406326520427807	37806.234567901236	0.7178035704382865	2.554509580183521
0	16	64	52568874	1.7011664094279044	25	27.66580539689803	255	16.12738543353046	40.47208753486376	39	0	255	10.50129913496852	47.49411327697919	3.4589561556059625	52568874	0.358630962110288	617.700926536856	5.343630690485885	321.758868914372	20.947219243940978	3.625147058192138	0.5510452482218852	0.7359134005161115	0.20991080405100726	0.6972992819431112	0.504521421243242	0.9136327998306681	0.9129435787708229	0.9966398418156875	0.9839756813686031	-0.544127	0.9131626424905173	0.16142934428327219	2.1389445525372803	0.2644356633433977	2.45986414446124	0.8941266206710229	0.43125426191861055	4.2778891050745615	2.2785167023799686	1.0440480766035058	3.8668205536395113	6900.400729457198	0.2960909989039776	3.0042389677734613	8357.894571980261	1.0645788106663312	5.693585067582064
0	1	84	136485056	2.1089907044770975	47	4.634235072827049	213	26.5809361580039	39.352023346303504	32	0	213	19.511624407552876	51.53010075719523	1.1034768141804736	136485056	0.2762348006782843	1106.7695425986767	6.121770784844748	205.37063133904968	20.64150002061023	6.302335916758007	0.2492771030735157	0.9237068975992175	0.23061590466061227	0.7831292671370854	0.18826576077646226	0.8877554450529251	0.8865581675109842	0.9969769589856983	0.9771072058403787	-0.572013	0.9475452534284654	0.21472937826504024	2.1467353346546068	0.1996482100037256	2.9929482888930625	0.9286456128007603	0.363598293132139	4.293470669309213	2.716394450168785	1.6379032549578807	4.333109881989258	13340.649922178989	0.2595457183303305	4.042082089055095	14198.468754863814	1.6630364971460585	6.338054474708171
0	45	149	32029611	2.6452103502411712	47	4.215898268572551	245	31.814091796875	90.8359	83	0	245	20.582386956058276	100.04625648918604	1.0738096847289753	32029611	0.1947115234375	1758.0858959960938	19.357990660277927	465.99422728467437	36.79343279879271	10.369972423430083	0.9271534444693752	0.835747992965733	0.44159865204352916	1.1909129517381312	0.7205032830420748	0.8221821425889249	0.8156942745244	0.9920804096917442	0.962785028875282	-0.47848	0.9534843077991866	0.2919312715523101	4.122763306494045	0.10848269437358926	3.9930061322174333	0.8759637621445474	0.20155388712777475	8.245526612988094	3.399428382523455	2.824281466974864	5.375485038989169	461.309	0.144159	4.73419	623.077	2.87438662109375	20.1722
0	100	166	167254628	2.101908183561561	33	3.0164452338241006	229	20.25430045300854	130.322934232715	128	61	168	14.246791665123032	132.7705437399108	0.24652455015590016	167254628	0.27063763333608226	643.9500979670067	14.825741498995164	51.192514510577865	2.0175308671822827	4.167052889416079	0.21625497715405265	0.9013039799123947	0.21278852340796758	0.7432004501914121	0.16780579795767736	0.8941834805870303	0.8939523836706247	0.9966777059447965	0.9763953468851824	-0.567556	0.9501862283029041	0.2097553763801432	3.7199511461099597	0.1816719242349662	3.009848476298327	0.9032941391337077	0.288834752672184	7.439902292219919	2.784809423599142	1.095826966642533	4.567887820917666	2104.681070826307	0.22182557660479627	3.4420447928900693	2567.8098650927486	1.0964811391295013	14.940872681281618
0	35	135	1478491839	2.661030286628401	47	3.6196493453204117	255	30.590766714543424	81.32860558122508	78	0	255	20.242323187541206	90.55909581277291	0.5400099164402284	1478491839	0.18820291952392842	1586.6077486405104	16.678876558899297	347.74762333500973	18.596733477974457	9.932179093102306	0.2422370255154535	0.9523748382128115	0.20738546153005682	0.7320964003177406	0.19475528781433746	0.8988933687061262	0.8984126811666062	0.9981183486956763	0.9828793684826026	-0.664089	0.9839742380225547	0.19784383823735127	3.7757630647042175	0.13047323228477806	3.550532463770599	0.9571537659198741	0.22171886515153488	7.551526129408433	3.32090963148384	2.5436040296544404	4.959191141869207	47697.0515855627	0.26456766076425786	3.449940017862164	33929.78694053239	2.5520884268168484	16.86865095433291
0	20	102.59999999999997	2017849	2.469360940769116	46.5	5.684276979999071	216	29.695818493602424	59.06015037593985	49	5	211	19.49360197068888	71.11445467807793	1.514612731614052	2017849	0.22176368238892968	1569.1643017317729	9.984628182393099	464.8343777485625	40.358367319261276	9.153494569698609	0.39687584385233626	0.9152264028279278	0.36009702044588426	0.9913460394221966	0.25459850941918305	0.8260812936781332	0.823629372117703	0.9951917110779038	0.9643246508954701	-0.525226	0.9555040059181839	0.32791554996523875	2.7918383232560338	0.13435360608016536	3.545803240558705	0.9233230980076468	0.27744551363512926	5.5836766465120675	3.180380170653886	2.3875926033877364	4.872288166718084	57.100250626566414	0.14310839756031682	4.572345651095156	88.48370927318295	2.6194182197348006	10.969924812030076
0	0	104	243533048	2.472442008119129	53	4.3467057112467895	255	31.137127722836258	56.65804990433051	57	0	255	26.152895402762084	68.95529872819888	0.6786158266717189	243533048	0.20126725653921346	1544.6986037335403	10.117549291447885	325.1878641889223	20.592687124465755	8.602747559617224	0.42076750765112975	0.9066185775622853	0.24597711814719542	0.8061989356520511	0.354644083092128	0.8870991270570528	0.8860554958654635	0.99717439002315	0.9802480699017969	-0.615193	0.9733972518653035	0.21495451363049312	2.8411309592409433	0.13484978873721443	3.4100047645614806	0.939640020648723	0.20664259098569218	5.6822619184818866	3.131077144368837	2.25587876681709	4.790865077694825	12236.586629700496	0.23891184016752892	3.7157646753855036	10308.506345425436	2.2863202647095955	10.442207817564137
0	0	113	53476553	2.2038009588329444	73	2.95631050926403	235	39.778453106777945	40.724377326080734	24	0	235	31.475060320457217	61.866053720276405	0.9193709877370722	53476553	0.3035370360368195	2168.9336943231274	8.115195666333523	402.48858973351867	40.4106778683715	11.112927172760093	0.2763162831467253	0.9513924406654336	0.20005225426818837	0.7502428972700057	0.23412619838440868	0.9077051667222005	0.9059696291863482	0.9974400028242947	0.9822917696723078	-0.646826	0.9685457970119317	0.1691197109537999	2.3250610841832438	0.2680743076634028	2.9460328240655054	0.963036263598756	0.4919382535476675	4.650122168366487	2.687374149435338	2.8473108639767046	3.9838818400759046	4566.0469510449475	0.32679981040974426	4.016358081178102	4241.019467506441	2.90817297758578	8.460921843687375
0	18	118	216927524	2.4173409387213733	42	4.893691234299863	234	30.56952987886928	56.77184270567709	45	0	234	19.319935261888237	69.65854883279572	1.3965249782319689	216927524	0.2440088358763208	1629.2713012928446	10.218334148781265	480.60525541742845	43.76282884190744	10.055160059125274	0.28559411697000336	0.944713046221777	0.17381637029996935	0.6496630624818027	0.2537902140937125	0.9196016377573762	0.9193132617883032	0.9976426615644782	0.9847718271567627	-0.688701	0.9810319677871424	0.15642564334376996	2.7885349183731867	0.19037343190387446	3.1541070785854446	0.9701151103410101	0.36423482200610613	5.577069836746373	2.9752740023992006	2.585188544023819	4.49629535871764	14479.530174920592	0.3238833752722362	3.1578054099150323	10908.659016686799	2.6293315760984957	10.492171073234017
0	91	152	190879543	2.0955451355332695	31	5.824580196629116	236	20.437741590044844	119.59452206172547	115	58	178	13.27931383136772	122.74633260303732	1.3265744352310587	190879543	0.2911284254933135	763.8124603229206	11.837663719358831	124.55577523229503	12.325152596825834	4.741019035783073	0.35052570297170454	0.8620466898777993	0.270694860167799	0.8778660314081506	0.2730360303585397	0.8733448807946115	0.8717968953168987	0.9948948925505725	0.9706795018843267	-0.504375	0.931972288060438	0.23855454063826084	3.277193825611483	0.19148241151545234	3.0983223303804888	0.8773743743001348	0.3566383764659056	6.5543876512229655	2.7949439193517343	1.272886184688694	4.646136707679517	2405.603994001105	0.1898811266872764	3.857514687789388	3688.306022574789	1.3099855896655153	12.19701633909543
0	15	46	39608964	1.3877246041167843	19	21.926979452500845	201	11.876834804011967	27.838611155762738	22	6	195	8.176452590426916	32.57549440234153	3.2120101317270398	39608964	0.4418406709961563	286.1745644752268	2.89294108458562	53.47191023892428	6.386664221879272	2.0618702164669562	0.2013337770447131	0.8217318796526902	0.14277727893023046	0.5884206694492168	0.17955504268417496	0.9335744487363625	0.93298475703448	0.9977642399378615	0.9861356389230581	-0.553521	0.8789589904410811	0.1266072500608917	1.5581392941308894	0.36287101007961153	1.9761182217976776	0.8492752099153624	0.5011983396822407	3.116278588261778	1.8187632628551023	0.5658009983779174	3.1513058295431007	15710.750147350373	0.42090634269277105	3.167790350257935	16492.14488560253	0.5891813192265138	3.060494025612174
0	5	58	161452964	1.6110104241389367	28	4.940661473853076	199	16.560470611303344	29.15402652069879	26	0	199	11.682148351648404	35.94506229763936	1.0406632062265808	161452964	0.37395446820362405	442.09024121156625	3.589681232417084	31.769746005245736	4.898457036178166	2.6293664577733225	0.15252235190179303	0.8902195196884056	0.14490440808899238	0.5834216042249417	0.12906581520965033	0.9282003198398454	0.928112971341803	0.9976960531090275	0.9839638871741256	-0.596642	0.9187790290570972	0.1427112203403665	1.7235044102391845	0.2955187696716668	2.25089700358707	0.8960732072457445	0.436477991127645	3.447008820478369	2.1022697325232955	0.6954722024187788	3.4769704574205735	48130.129378436126	0.38516736992482437	2.862322320782349	46728.97639225666	0.7027527615025927	3.693491465200586
0	28	115	252568419	2.4715419728561105	44	4.393253522359031	255	27.190842578437273	68.08495094969734	63	0	255	18.71586549971451	76.53413581011372	0.916128628584276	252568419	0.21347106821207182	1221.9133983782383	12.14240588678045	238.91355369804495	17.54908145276673	7.491954464186657	0.38668183051564825	0.9013865563001572	0.3399387179904137	0.969568729655937	0.2629240595907493	0.8358718584802374	0.8341951255421967	0.9968804849010316	0.9719429547245402	-0.498711	0.9514015771265797	0.313922173330423	3.2196239119101624	0.11472136012291154	3.6791012945601174	0.9058821845712359	0.214527636559242	6.439247823820326	3.271797217262618	1.969659073675576	5.257510299552344	6505.577054198845	0.1508749519747407	3.9223501741035207	9204.658990236323	2.038948651137055	12.570003942577518
0	22	134	928900665	2.7022896660628843	68	2.2022391700013966	248	35.59578786930836	76.93724634446731	75	0	248	27.513709175246447	87.62460069784649	0.15481902737487951	928900665	0.16239815839809982	1758.7307723877896	15.63092362750535	254.68339894581632	6.163068121548549	10.955104652258512	0.353481373897647	0.9374678544361597	0.3154606081859555	0.9312698012286891	0.2483508054683684	0.8466512864992748	0.845487940447061	0.996570264632841	0.9715721544666127	-0.565482	0.9745240578351458	0.29662864242964326	3.6028481892407545	0.0878144572213618	3.8730936491574637	0.9476615802764918	0.13416802102044223	7.205696378481507	3.509123597871137	2.8271465065390395	5.424895128073213	18960.954455658328	0.15672671291903958	3.975128030712656	19647.09160116051	2.835389224511905	15.844140815499955
0	47	135	103850655	2.5080197687647936	49	3.078226137044455	237	28.128499215687157	89.37439207710673	86	1	236	20.497649948583224	95.828020692885	0.46128714011241456	103850655	0.20188294820124572	1195.227590763598	18.17680325573332	158.29653955556262	8.738445785997115	7.277413550674264	0.528082155830059	0.8644906582810257	0.4142641380997231	1.0761957487424263	0.3439636526623003	0.8053330628227445	0.8022430405450192	0.995002511006151	0.9630747113667615	-0.443186	0.9368898797029164	0.3622628732258205	4.060698903203207	0.09740363793124614	3.8825575544901674	0.8759015179784155	0.1792850718558796	8.121397806406415	3.35344202409594	1.9513739266260803	5.412020243886447	1579.949509240428	0.13970726936426103	3.9871289295816412	2283.0942612078875	1.9853391120068111	18.77221681846317
0	25	109	786619980	2.475526829933873	42	6.375324608036642	255	27.305330366737003	67.13421454369438	64	0	255	18.010983388346	76.53652409420603	1.1357787755634217	786619980	0.2133229677858354	1350.8367580241945	12.342553254181704	452.5962425811338	28.7294208079584	8.366540775235725	0.25741503680295674	0.9400903693134657	0.24723918543553758	0.8020208464987357	0.1888117131051505	0.8780730915481523	0.877397992418973	0.9978940729805001	0.979461928199079	-0.597758	0.9703473188015685	0.2383663967966549	3.211736106778426	0.134899512201316	3.4613607015261882	0.9521837583531828	0.23844053058477893	6.423472213556853	3.1878918172192225	2.1559889530096705	4.950605618189035	28936.840488513237	0.21548825623497217	3.7189733563949483	28646.0747291209	2.194093171882032	12.577331794318054
0	33	87	527536499	1.870029089107492	26	4.329045819521224	195	16.56048154459824	59.58580535098208	58	1	194	11.183558779360652	63.38535572040509	0.7108952991168735	527536499	0.32957893533749916	467.2351204771648	9.122224567813394	39.74172426485389	3.507354460170959	3.079868775076328	0.18883204186964997	0.8843101079570679	0.18797628171254527	0.6758772913448075	0.14900271810511895	0.9061540056177522	0.906097435159438	0.9970960668308841	0.9791232432809055	-0.563463	0.9306790842117365	0.18723202697510305	2.898182367741629	0.23512022367291796	2.6747381465269413	0.9008384705113395	0.38863455753869464	5.796364735483258	2.48289826789334	0.8171752042364944	4.1027461652278205	37368.57472411141	0.2845980268852304	3.1791319478041267	43274.70294661965	0.8279808185216404	9.271067683145091
0	0	30	12375885	0.7718005740352566	20	8.117805662235327	127	10.514460796680428	13.583885307191851	12	0	127	8.351125070045965	19.087398979118188	1.5526862786745923	12375885	0.7021965523542181	179.8068597490994	1.5924892835258386	7.871289837473204	1.8304501309850378	0.7500301333665582	0.07649387309640243	0.8143728824086672	0.07641961171456481	0.38499945344036446	0.07023824201750951	0.9618025710396905	0.9617976202809013	0.9979328990840777	0.9890842387083092	-0.527181	0.7370928530528612	0.0763546330054569	1.1933580063735683	0.645969204022279	1.1130446393645443	0.8706975435320556	0.7929043205841522	2.386716012747136	1.0363621921757737	0.20663100161574013	1.985715591580562	19814.152933557067	0.5833010372267969	1.8682918042343444	23852.914686920427	0.21501220510521862	1.6536842415143218
0	29	83	140723018	1.9596508542373987	25	13.697940429840772	255	18.863530340573753	55.406704373016964	51	0	255	10.792162872639697	62.31011004457797	2.4505601826101127	140723018	0.3313723595308602	812.6469242885186	8.580878797347431	291.09176379065275	23.94418713814158	4.963904632455574	0.449727693785619	0.8336090913964608	0.21775820306210486	0.7498237619175476	0.39966688825735963	0.9038838713442752	0.9029370083719448	0.9971471485365113	0.982835820080085	-0.566253	0.9402709609210375	0.18120503191222306	2.7298925529184066	0.24371075723344254	2.789604706978863	0.9274730207273658	0.36136876837148135	5.459785105836811	2.5534039417852457	1.353408081560298	4.242170873772762	9405.657304455786	0.259502201805926	3.4084551197294832	12010.591171196027	1.3884233533450683	8.880866326389848
0	20	89	11638522	2.164540981876845	43	9.183617049601931	255	23.680890216310026	52.019722650231124	47	0	255	17.92114381849688	59.88824209168315	1.4173584775600032	11638522	0.2525767032841802	880.5499962250802	7.574340538004009	116.2754908185117	8.536617871122925	4.786544749695356	0.6959052410482471	0.7448347260583388	0.30934270278154874	0.9023001181760381	0.5944702486247908	0.8661534505235515	0.864626125325862	0.9957245813027041	0.9758399264850832	-0.504611	0.9339512754490862	0.24990972020802643	2.5595381336355176	0.15989448292430383	3.173502016758948	0.8885369925049064	0.2903349413101413	5.119076267271035	2.8382019769480147	1.3706124976859004	4.808477015532947	566.0477657935285	0.17443690779461588	4.333729122200564	819.6114021571649	1.4766194762120697	8.305701078582434
0	14	113	327238932	2.472600437662411	41	4.578383920766909	255	27.952011943867298	62.338629784496625	58	0	255	17.939148826035712	72.54493976579198	0.7994727901937652	327238932	0.21194845612107163	1376.6635222138573	11.144259024729877	291.6819755379231	20.704703247018188	8.13739901643875	0.2928651253878188	0.9304412698141551	0.17888185540957605	0.6547529595662896	0.2579734025737805	0.9165077487278344	0.916243196053812	0.9980171860858786	0.9855700414867007	-0.687929	0.9818950696707215	0.16312579891620257	3.030365738058376	0.15578690916925578	3.2316001233480605	0.9573203681487068	0.2677311404574652	6.060731476116751	3.0456065724283103	2.1075660354566415	4.5592769110755	19896.210903827596	0.31997766008085554	3.1221762454969184	13178.955001608234	2.1404597687474114	11.40620778385333
0	11	64	15468131	1.7866823968178969	25	14.185238041871404	255	17.065940833203257	36.41467597696925	33	0	255	10.86679801193964	43.530536775900664	2.047984177638991	15468131	0.3420336222179211	568.8790054903785	4.608747367503242	93.73246444864319	9.22231530133509	3.2816879339968246	0.4017859442167036	0.7814360191255756	0.2103427934070403	0.7250486424889622	0.3549237011438705	0.904433767114565	0.9039008794676459	0.9974513774663795	0.9832528236436158	-0.535482	0.9172647493365764	0.18428680678385334	1.9719809559170272	0.24781355341706385	2.5788642328140696	0.8946961267024722	0.390282426985772	3.9439619118340548	2.3657354491659732	0.9208684695533822	4.078883435529388	2067.33394585324	0.2532566392077962	3.268892127147997	2792.0204581648904	0.9564606023038883	4.928090162930295
0	19	103	138340334	2.3943517174920497	47	3.9679450791558812	245	26.74990777954901	57.50936042425404	52	1	244	19.406002196855834	66.47959520884828	0.9281668780128435	138340334	0.2171690897746061	1112.2100427255666	9.512185568604153	179.2594386764064	14.573700411622001	7.112079269159011	0.2758836900633888	0.9251373668038823	0.2371298312340399	0.8089671911699877	0.21613399205088016	0.8852335291365574	0.8843599448527435	0.9973716650107821	0.9786795188923056	-0.591335	0.9677622005099473	0.22180976951930964	2.793402475285741	0.1431736616799439	3.351478490560056	0.9313016648836044	0.2552212942417439	5.586804950571481	3.077079313904639	1.8469907398055998	4.873286659528357	6643.601047856367	0.21224206273900603	3.8792512307249316	6797.8268481247205	1.8965423208517591	9.802408791770494
0	70.5	237	3054016	2.953874154941396	102.75	2.430673396198575	245	53.818440726237085	157.62264150943398	163.5	7	238	41.642906574394466	169.7394229344297	-0.490201	3054016	0.14079743681025275	3966.574581701673	49.372072627238396	482.77786496815884	-4.97304	14.613891128985475	8.619221353872835	0.2548534154919074	1.6226628331695716	2.182244331974534	5.9230312558377936	0.6330439849061029	0.6014324124852402	0.9425128322997067	0.889344821890705	-0.366074	0.933597742957389	0.34447754968778044	6.918927287921791	0.05224553047132734	4.776791281763115	0.7889880243537993	0.11822949736769262	13.837854575843581	3.6188248135731844	5.8082781207145775	5.02819413051201	18.132075471698112	0.1710573157707369	3.024207903168387	14.924528301886792	6.398807404770381	53.179245283018865
0	32	136	122941510	2.6582399345860606	52	4.055397396882276	253	32.66144289426571	76.45902044345624	67	0	253	22.238722787277005	87.13897258696494	1.0778493218299858	122941510	0.19170343771703943	1747.2187363389678	15.006567822842534	452.8918360327182	34.83851345468142	10.734848192896303	0.4749740539724843	0.9147643175340396	0.3571679690800804	1.0556817245502883	0.333716423609054	0.8380177402412958	0.8327514979080152	0.9961920316649493	0.9709518089974463	-0.531663	0.9646682422070699	0.2796449805058568	3.5272148332920708	0.11551155867800522	3.8662109144789567	0.9239972652189816	0.21370770818289975	7.054429666584141	3.4002616555364797	2.8024555617171965	5.278989592883972	2569.8834537706134	0.15872296051946225	4.905207800917983	3103.8703600765857	2.899590839132118	15.660428633191279
0	31	111	203547359	2.3218471693054727	39	4.399126075633488	253	24.90992781647392	65.03054047064909	58	3	250	16.618874774299773	72.55137537488297	1.1015051785105523	203547359	0.24284545305175198	1034.7308748824455	11.214519416076977	174.95226767968063	16.20460949970131	6.5339372037718135	0.34142281627569626	0.9005127865304478	0.27473032700002686	0.8827505539662239	0.25916178191821904	0.8694976122384214	0.8678350168955513	0.9973216863953279	0.9774614402464011	-0.538723	0.9533782807788749	0.24642604744761043	3.1090764124248014	0.154099837755922	3.377950341545222	0.9112010471271181	0.2576149511676312	6.218152824849604	3.038001636803644	1.7188400050118768	4.911709758732616	7323.019136281355	0.18937210075721114	4.115921589649216	9390.833669511248	1.7435263365447817	11.516627876907163
0	57	105	194797496	1.6848238601786494	26	4.616740975933292	197	15.906435719072618	78.57283750464417	75	36	161	11.164940961596226	81.11375060808541	1.0567743929082374	194797496	0.3693508330859414	405.7497441794587	7.68967771495179	30.910077175839813	4.459806948746504	2.662205066473455	0.14217489172340148	0.8985123016756429	0.14161190371473198	0.5758427836367542	0.11996705302215725	0.9292878794774122	0.929250346943501	0.997157776855363	0.9823063313135566	-0.606496	0.9285411053551148	0.1411192892071462	2.6570032929455003	0.2933745436812433	2.3362393372386503	0.9066804257228124	0.43847432780665324	5.314006585891001	2.1926923645187166	0.701094989549214	3.590296737508804	11027.639173168507	0.37246729399022216	2.7632580401621993	10935.370115175465	0.7097139583633928	7.808221028810754
0	50	112	32797175	2.0400012191705676	28	8.372534008922882	255	21.74612168621763	76.3404034102724	68	0	255	12.357216546071308	82.58303319444573	1.9767700154076304	32797175	0.3371218042208842	992.1001787517953	13.76859888087418	229.22948739074715	23.75612525290763	5.449228306738924	0.6569172505403047	0.7833130856186007	0.2647448001913761	0.822347950661574	0.5797445953700457	0.8892286049377907	0.8875777981567394	0.9960321437331529	0.9795962102008942	-0.555607	0.9374807900598273	0.20254549474460223	3.545460554908754	0.2552306595605151	2.875707169349268	0.927084021206655	0.44932410149911484	7.090921109817507	2.590465643402358	1.5265363893198074	4.247887658006876	1190.7275940944064	0.2476039912860067	4.1248211519945475	1621.2187564982326	1.6407557206822774	14.48513204408401
0	4	67	217110439	1.8350236533849207	36	3.73192002032236	187	20.138308720944917	34.62509570891175	31	0	187	15.023948827069244	42.507701446283974	0.7457406946277256	217110439	0.3135939236026799	608.0074293951142	4.64131038480346	48.78136400591811	6.154040231834202	3.580231771046413	0.13878824369429973	0.9252094671554894	0.13817022199748294	0.5659569640331975	0.11746128512446244	0.9310178926173948	0.9309766911709403	0.9978656351943368	0.9846546200191332	-0.648816	0.9493959981727949	0.13762945301276824	1.944464425237016	0.2482452939832782	2.46744388425222	0.9261967648348246	0.3710894076922099	3.8889288504740316	2.326944402570537	0.9297550036851782	3.6890760059108043	47024.03472152868	0.39135819036526415	2.832913496175025	37680.19148440361	0.9425750260776262	4.757640067911715
0	38	80	331530926	1.6139606978230396	21	5.747623265967664	186	13.454821284098674	55.647993717126	53	0	186	8.764289750776573	58.5314669596045	1.0696748805824303	331530926	0.3792898394162437	329.2334197019786	8.035678196128819	24.758195495428684	3.3995601951554306	2.3070339474783523	0.13288044651150047	0.8909049397694359	0.13129656628697892	0.5485791358014818	0.11353909350774674	0.934567085034201	0.9345056774127666	0.9979594334574156	0.9854278241362178	-0.614671	0.9234229990894658	0.13033863966643425	2.737176999496472	0.30089227494913096	2.219754559071529	0.9039910173847712	0.39019906829436174	5.474353998992946	2.083927111203768	0.6099785984974633	3.443059436898666	39556.33845883581	0.40876231989786	2.7067037863918575	36704.257050149325	0.6190906108776837	8.143431399902864
0	9	111	7444864	2.4753591419871017	59.75	2.3657452707463467	165	32.34657271722908	57.646074646074645	52	0	165	25.061148053196604	69.21542295453214	0.43357609935128766	7444864	0.19480511951554422	1467.704852673965	10.019170070952919	174.7125852679887	12.90844008887575	8.519661896661493	0.32944802100898907	0.9250898959229361	0.29234026408963326	0.8953655374309757	0.23036199444238278	0.8600144941084094	0.857540643647119	0.9934950571426565	0.9639728525015647	-0.557364	0.9604259995692918	0.259870976785197	2.8233396243777578	0.1201103045011575	3.5383558464671285	0.9297064717758763	0.1989587273631614	5.646679248755516	3.1670090042736314	2.2122774794176205	5.0363544712183055	291.32689832689834	0.18746904654240562	4.7033172168307305	302.7271557271557	2.2791538090765893	10.475546975546976
0	27	97	171540711	2.1576454174509725	36	8.093036719868957	255	23.916683552445612	57.650247305009515	49	0	255	15.844842365662235	65.9625979223612	1.768784054572673	171540711	0.2911175008212941	1027.5133103383332	9.402404764797804	288.13469234644487	25.437321285114493	6.2526165386461106	0.38332852310953175	0.8842488715888599	0.1996731444569641	0.711091591231659	0.3394812176571572	0.9113166461645603	0.9102219156438611	0.9974742971908259	0.9841642385012144	-0.62525	0.9620114785640869	0.16562684326092666	2.8169249793315614	0.2267796874058557	2.9436963503733216	0.9333053172851477	0.40270006519431933	5.63384995866312	2.7111552846487648	1.6589862654389107	4.184064835236714	12935.241471147749	0.3280974374419213	3.3779547797303424	11477.307469879519	1.7120390238724144	9.740367786937222
0	71	156	487198021	2.4137842378879117	42	5.058949540974487	255	27.608008661460204	107.4707590759076	99	0	255	18.224118630564547	113.41655119870548	1.2552779843141564	487198021	0.2340828103562832	1313.3500294568073	24.969196983790848	325.2819050426698	28.86100107373722	8.121438797808455	0.46838269893654255	0.8908143893436394	0.2639569205313071	0.8458580711949173	0.39197174834912885	0.8812090011385029	0.879645376335487	0.9968139714996375	0.9789171446231574	-0.592156	0.9671531427096242	0.22171148380811928	4.801655935937282	0.16007496918726613	3.378953541948434	0.9374069448153156	0.30800386773397054	9.603311871874563	3.075352717239506	2.1474553741862508	4.83014139022218	8465.120871287128	0.2235015411560958	3.9052816353952227	8865.886442244224	2.185626249975493	25.3939801980198
0	3	83	46306608	2.0111444564742045	49	2.105253473488029	131	25.246466912353792	39.68354430379747	34	0	131	20.09011334922787	49.419951897686225	0.4436623628016224	46306608	0.27325839208460184	867.5479570581639	5.8192491891157045	56.79461411212487	6.915439924133245	5.061009597151869	0.13724101954412304	0.9471627745021468	0.1367608560624371	0.5689697784246238	0.11726528717996003	0.9316995992157291	0.9316675883169501	0.9962927298642739	0.9804713091961106	-0.678275	0.9652999314887498	0.13634071301596193	2.1420310113324117	0.22003082362689821	2.6449283896989924	0.9518395570150736	0.3631766385350374	4.284062022664823	2.505854679329384	1.299562654173998	3.8799353087018837	7049.355379746836	0.37180144407947446	2.6521373444426644	5180.979113924051	1.3158391389155943	5.969462025316456
0	45	110	283335796	2.1602390350773253	31	9.17710188487335	247	21.608043867236578	76.03190195751175	71	1	246	13.164409920682814	82.19233761665821	1.8964914550970098	283335796	0.28844429185706555	974.7302476140494	14.184397388090128	362.4608441908583	29.482862009379893	6.275927968176118	0.26077861870620306	0.9201864011346994	0.23818786481509718	0.8121642650291788	0.2000433767157333	0.8840543866667744	0.8830978373077758	0.9974405503997004	0.9785081554774375	-0.545867	0.9480834969956302	0.2237751185016106	3.5609839225013715	0.19395006580304613	3.1336589738526612	0.9588202818931254	0.3525358897036092	7.121967845002743	2.851342409351898	1.63417664672058	4.629794319719877	9041.394172766506	0.21557412013939833	3.6126966774013987	12097.642044777187	1.6416395823257486	14.350921532629169
0	15	50	8844336	1.3030950377723323	14	18.811610798109847	201	13.12867870772507	25.96052942566769	16	8	193	6.891615415903576	32.32928547192935	3.200127557228189	8844336	0.5270952862187405	371.2336110645443	2.611457898235056	74.07096230650968	9.806283075242712	2.4721016581274085	0.25998376913234833	0.809429395679291	0.14523171628026693	0.5951457663084464	0.23786505322064413	0.937242819553588	0.9359305994099667	0.9972634163417157	0.9862872876868684	-0.550555	0.8629579905551968	0.11214298416330824	1.4347127113152656	0.475182249181081	1.8295678554869634	0.8732954491841161	0.6686227653124651	2.8694254226305316	1.6571739016022842	0.6830213568149388	2.861213749874638	3801.795320255259	0.44927857719868336	3.3807109414753436	4460.280311982982	0.711507242382297	2.838099740014181
0	20	83	6195990	1.9782683638353897	26	7.666852367696712	202	19.933320106223864	45.35911602209945	38	5	197	11.640972973008639	53.410352422132114	1.9535372684585475	6195990	0.3365442989462402	795.2163395500746	6.411248693188343	157.00158012341487	18.137238586552098	4.9538723689921715	0.5479528668099575	0.8004514416168039	0.3581941685336828	1.0542069843803705	0.4032168713880421	0.8433157435312342	0.8380848195098405	0.9937358861886433	0.9657035138039949	-0.410026	0.8751890737037011	0.26673025759284086	2.304274617049593	0.21798284916326	3.116837844749268	0.8255555753167559	0.4175040712378185	4.608549234099185	2.6555594716160194	1.3754563089505327	4.6047913499488935	348.8674033149171	0.1606203514341239	4.8350214855739715	730.9742173112339	1.386218666164715	6.794198895027624
0	2	72	190575929	1.9647179018828846	35	12.366552806598495	255	23.103868297742054	37.84974824586404	33	0	255	14.922457093658721	50.856957235060506	2.4017597357211966	190575929	0.3058274192678664	1153.8266569334849	5.719538499037773	517.2609759124624	39.03675846950872	6.252800896044669	0.6634860996904475	0.8080398905317414	0.24897073601886327	0.7999174044353308	0.5982130926436008	0.9033905478809157	0.9013480757047587	0.9956672464497159	0.9811961343344349	-0.55953	0.9389381696058505	0.1680223307061229	2.0789887361461146	0.22367214189527312	2.808747888626568	0.8790631918736973	0.3269372853752566	4.1579774722922265	2.5485703478400303	1.7290717489337786	4.178169705195082	20815.150048179363	0.2824959630875421	3.547141065296003	22534.2817339142	1.7417958069319166	6.11628191034567
0	42	117	39282163	2.2416921605985505	36	3.014023471520236	169	21.844034532215353	78.91911633707466	77	0	169	15.02003014013166	83.6565933988381	0.17083621349682082	39282163	0.24617418479771114	770.1986956737986	14.899423779227686	67.97443422782678	2.4274717353219293	4.851253122184771	0.24208749527296913	0.9042618906433109	0.23852867643253411	0.779491023118849	0.17955872417492694	0.8813287982571388	0.8810915436677764	0.9951663077975756	0.9702333434853838	-0.558986	0.952637447545273	0.23541470994715347	3.7077036180609886	0.15857943831817536	3.186590957601511	0.9091140312574056	0.2597933531602285	7.415407236121978	2.9350817588306377	1.2733351543644347	4.801839736598355	1093.651701407447	0.194842633423739	3.697319116381511	1381.775699269553	1.3277052847051598	14.866381614110102
0	38	77	114404614	1.5413305860820796	20	8.246672153279087	202	12.819040953495227	56.58242329693188	54	7	195	8.410132456264956	59.15720780069067	1.4580391495583007	114404614	0.3984540272195992	298.00460862091757	8.145055609229384	23.702072540687457	3.068994933340154	2.035293727263955	0.19391190301364858	0.8256276678277079	0.16056915169007513	0.6309960762084597	0.16571637442852608	0.9226383618285516	0.9222392134874232	0.9977561839366559	0.9841810728245819	-0.541386	0.8934476165576541	0.15067636524565703	2.772129941537276	0.30485782266676964	2.2274090090122516	0.8578531767932023	0.4338283318495899	5.544259883074554	2.0488163988934214	0.5573014075694009	3.5986267030725	11329.0151723716	0.34654844368087856	3.3404607530435344	13025.860603835918	0.5701528919281061	8.302468569331008
0	16	65	148092757	1.832560932938055	32	7.708732005384848	183	18.43226551379024	35.8668324407039	28	10	173	12.643130691935253	43.45637442239402	1.896109213715379	148092757	0.33238868149653705	602.0268086097714	4.59312568229767	117.14258808002404	13.971488318288031	4.247063575249996	0.1577771982180761	0.9281524710208617	0.15245634818687812	0.6136616938020076	0.1323231638672667	0.9246023020486351	0.9243016373532364	0.9975815839231724	0.9831181151362309	-0.62471	0.944612029120875	0.1483166381871423	1.8896518603798813	0.2624619462310094	2.5050836930295084	0.9393460503337314	0.4062919299689173	3.779303720759762	2.3374573153682565	1.101210193367018	3.7667662485859585	28919.406018872738	0.36877589924601806	3.203619967320663	26065.92040295843	1.1218218226187555	4.726880897730171
0	47	77	10278896	1.2560563140233383	13	33.79620252652431	237	10.35380987017567	61.08450704225352	57	32	205	6.131488374137518	63.41511892517595	4.3046066941201655	10278896	0.5505178523759494	290.1603076990897	4.43173286168453	73.88989532906984	6.7191767989131925	1.7282556269286051	0.2815218514303151	0.7195678524189547	0.16898568928436444	0.6634798799977362	0.25073900383088227	0.9260345474723609	0.9243076505403635	0.9969654842938229	0.9839170401862396	-0.46859	0.8207786502513892	0.1313261525706478	2.0174333089755105	0.4549151574484894	1.8899959104385646	0.7994532827086973	0.6558434397721311	4.034866617951021	1.705210678505579	0.50244436958973	3.1981220966346666	946.037558685446	0.3701242404872637	3.894565795048503	1407.1236306729265	0.5367204968639869	4.653364632237872
0	45	69	38369639	1.2566366367516402	11	7.703115795418486	120	8.18923977830672	55.95754275504127	53	33	87	4.938878453490698	57.13727031737712	1.871832386138939	38369639	0.4907481817036216	133.42106813875316	3.4121451320176046	6.412585783057228	0.6678354885912577	1.2289753466202253	0.1837512173889405	0.7395313463911395	0.17337469864690178	0.6759778291074492	0.15207517956909747	0.915042070466889	0.914350302550753	0.9893742198960983	0.9656709442286877	-0.4373	0.8077394681861043	0.16429524474761786	1.775058180802734	0.3771678046837394	1.944185161742362	0.788611536439026	0.5566488696203491	3.5501163616054683	1.7353403087858956	0.3531816410022915	3.362828487973556	3778.3455288011573	0.3214792417936831	3.6732474132956883	5767.763379562665	0.35902817406953036	3.5430953799030034
0	106.6	168.2	729091	1.7181286588857503	39	1.7062996835711628	175	20.06720233747261	138.51351351351352	140	103	72	16.118906064209273	140.3750767129342	-0.0577366	729091	0.3177501826150475	519.1687363038715	5.368452380952381	8.967629190937997	-0.515239	2.191427154195011	0.7386904761904761	0.4952530678737831	0.6327380952380953	1.143181045712159	0.31312783446712017	0.7012896825396826	0.6942261904761904	0.9584173669467787	0.876984126984127	-0.230001	0.706252270180368	0.5400297619047619	2.237202380952381	0.1448611111111111	3.0351487959550916	0.5251662363809694	0.23214285714285715	4.474404761904761	2.32358160155946	0.7325294075963719	3.1709149341364986	8.72972972972973	0.23593864134404674	2.2819576333089846	11.756756756756756	0.7772096420745069	5.108108108108108
0	0	59	127852112	1.6103759599499596	40	11.42618189129505	255	19.95992038302339	26.405411271069955	24	0	255	16.31917641144418	36.34994677355044	1.594041700052839	127852112	0.3814222275249616	624.0728860456016	3.600083833555234	129.16825556977705	10.673117868662466	3.054532676030523	0.2152015827873157	0.8682671996653045	0.1370626725693466	0.5550920546380944	0.1943624123653821	0.9353538351939488	0.9351563454221312	0.9985388837098114	0.9888970812440827	-0.626603	0.9267012026230672	0.1266569880528564	1.700072524395409	0.3176113209828502	2.196271041994524	0.9100730672641275	0.48491573545464856	3.4001450487908165	2.056943228074351	0.8174335647044595	3.3143830990523084	41056.57309246494	0.42430910276314776	2.8124041478779014	36906.79615754281	0.8295111302540213	3.7523279007037957
0	47	115	100812190	2.0439411474437112	27	6.375724738510962	210	22.477322960246628	74.48727793323356	65	17	193	12.422180676779698	80.99570295986798	1.8206675408671982	100812190	0.33355593697049024	1011.9493240603857	13.728871446843854	258.9566292894073	28.582716331829012	6.394183603747118	0.19321168567773808	0.9409901321914943	0.19137736528043772	0.6854282781423002	0.15190598099077915	0.9046170374259979	0.9044947493995111	0.9976453389727081	0.9808789391119317	-0.60348	0.9514693385688746	0.1897723349327999	3.489776490533241	0.25303582473096076	2.825261545216927	0.9652243030146659	0.45824110977566845	6.979552981066482	2.628092616445445	1.646848822356214	4.252030297789093	4177.528144725711	0.2718505983422731	3.3783851052436757	5125.754083425522	1.690799745235854	14.003514023556972
0	0	61	110682288	1.6671546533443358	42	8.8990074957163	255	22.322691573994405	25.712715855573	19	0	255	17.017634958508662	38.37322890078773	1.7217925973555672	110682288	0.39523210410523013	811.3609396028157	3.8718637439276513	184.9579495162182	17.759061507142093	4.032456753677304	0.1713125751486151	0.918342451730284	0.11760875358063161	0.5054620115338587	0.15597430124481865	0.9438832402912127	0.9437164744964863	0.9988055361855079	0.9904180421596398	-0.679166	0.9434562091308403	0.11019951573939511	1.7048641861567082	0.34582902678013594	2.183524889167702	0.949726362829253	0.5334342192587883	3.4097283723134164	2.0651105904590312	1.0509423322064797	3.2193917231149456	35265.470345634996	0.4691678464416757	2.6101731113948463	29708.01633717372	1.068546681379785	4.012798339674853
0	58	134	72082003	2.3342804063101616	42	3.017048716653779	223	24.17654365033051	94.32288273615636	91.5	17	206	17.75390428172911	98.90963848500024	0.3550783452821898	72082003	0.22796657288435715	886.3103775747398	19.946294582740737	91.65743476207444	3.6226322216356417	5.689649547998808	0.2628518555713939	0.9114315254439859	0.24960833302945343	0.813899338787668	0.19399381659317538	0.8772630383617978	0.8765201857394673	0.9968084619323362	0.9751570160132457	-0.565259	0.9588753955438697	0.23934293467631929	4.3115636609613235	0.14512607795766191	3.3219869485784637	0.9173329956596593	0.26076919818325967	8.623127321922647	3.0447978095126285	1.4881253508925507	4.896716786445723	1451.7079261672095	0.19702876305200998	3.674065212598778	1679.6577090119436	1.5326124149858356	19.956840390879478
0	31.200000000000003	187.60000000000014	10201717	3.027957064657288	65.5	2.9359096762848815	241	43.424096127690525	98.27521793275218	88	0	241	29.039536994896327	112.71425978400002	0.6409470590446255	10201717	0.14088668117225414	3046.485898925109	24.39598057958101	953.7539550699208	53.3182214613839	17.7310008642974	0.6089481313382	0.932648299572279	0.4865716493388926	1.1401520959825415	0.3313017606070403	0.7767592926938771	0.7689518235304846	0.994045083332585	0.9566883996840596	-0.511885	0.968732120480928	0.38280687786072515	4.485017014258629	0.06785672672338758	4.455389668110552	0.948613826458034	0.15629041623005696	8.970034028517256	3.83276401476035	4.5849872489089005	5.682012061665633	122.11581569115816	0.1520744902754149	4.119771901446785	113.13200498132005	4.849076238079804	24.7920298879203
0	51	89	116575984	1.3876352354682828	16	12.666263093006858	231	12.89995135955029	67.4313295674901	63	20	211	7.362206533845377	70.10175556679674	2.4044170234664968	116575984	0.5362865971865989	367.2719263074548	10.948831100977856	57.612416331934035	7.238524774584933	2.1641987108393206	0.1626393225355736	0.8590813186132537	0.15751205113249356	0.6290374820182947	0.1359063021095838	0.9220656384835141	0.9217551807347607	0.9983930873734971	0.9857190863414633	-0.503167	0.8570972903297475	0.15332553536925705	3.232401197920999	0.4519512236274508	2.0323713315704426	0.9047126320366808	0.6584454251994144	6.464802395841999	1.8603658069632614	0.5817095083437236	3.3138063276684724	8074.745552651547	0.34039058901659	3.5053060696512848	12721.7906584605	0.6214514743364639	11.174226456453924
0	59	89	138812532	1.1869627519164614	15	10.285056158204208	238	9.537919749344875	73.33067443066247	72	35	203	6.579996105912994	74.40655334895368	1.4162237693746904	138812532	0.48927924223481756	158.94736881487566	6.184997775410105	7.684022535997882	1.4044119673436366	1.1791913620741388	0.16212689382366197	0.75803725374177	0.1517622108826261	0.6096262290205776	0.1368646111636722	0.9251811811156208	0.9249390940521721	0.9980574648729044	0.9849007522987151	-0.455945	0.8012957646203787	0.14748588583841432	2.435309015299172	0.38242035623825943	1.818496815901101	0.7682766281943156	0.5302725541205082	4.870618030598344	1.6571074388296367	0.3353295639744502	3.17570861415264	8908.548677860646	0.3553044580967833	3.190179027337888	12267.698440553584	0.34139026919789306	6.291269493080206
0	36	90	163037932	1.7395656034955849	28	4.656106694761857	195	17.22774446771088	58.001979777982044	52	24	171	11.977496901872824	61.98875743028214	1.2270448263266707	163037932	0.3445570879521166	478.3763895849218	8.688858219808253	41.28303433462716	6.231608951112269	3.1916824900566443	0.13360271906654828	0.919481622981536	0.13078783854058354	0.5547929723077236	0.11495503219625822	0.9350296170785927	0.9348850446054825	0.9979498088471739	0.9854981381148995	-0.644139	0.9417392288362398	0.12873782759862526	2.8150184997336956	0.2827171135697387	2.3346798498028063	0.9243327655527867	0.41670483584980506	5.630036999467391	2.1962913260920285	0.831321302280798	3.521216220318715	17575.530014848337	0.41423389697726404	2.903295407763989	14619.212684720356	0.8558422853376066	8.860331377124137
0	47	94	4259484	1.5025083606481153	16	4.47817829048972	139	13.816403692292218	63.31627430910952	58	21	118	8.367140625000001	66.02846692311576	1.1551162861142692	4259484	0.4759509663928492	350.80785183058873	10.17096680567308	20.210888122001176	3.11038388633841	1.9896065852899674	0.209309950158872	0.8092097379376927	0.2038409852542363	0.7277265907692195	0.16429072869075256	0.8989910015236545	0.8986264038633454	0.9943651457993735	0.9709775193369776	-0.46869	0.8555690281060112	0.1990556409626801	3.1186204416838454	0.3856790900410778	2.238530318576822	0.8669669882888664	0.6027159814347007	6.237240883367691	2.0178701325526704	0.5497291338622099	3.6828389364468714	227.44831115660185	0.23280277498116872	4.225713414678863	465.00409416581374	0.5673101602989538	10.344933469805527
0	84.5	167.5	2037005	2.2265291139641703	42.5	2.335077012636436	179	26.108501783590967	128.80172413793105	133.5	42	137	20.031190926275993	132.51561391411383	-0.45859	2037005	0.2385552913198573	970.5037901307968	23.952118277827296	46.27308121248373	-3.83023	4.501253171330333	1.048564835618154	0.6171322194075151	0.7072189155144346	1.3477812812371464	0.45906555069999466	0.7016581523033594	0.6805251342531546	0.9798745663937976	0.9162844385635793	-0.291859	0.7915749877078897	0.42387312575557046	4.8050044751051555	0.10791200624168253	3.7064454942632903	0.6667410514669737	0.2066036959825956	9.610008950210311	2.8691685735531687	1.3874545017371216	4.190006988609416	23.5	0.2025862068965517	2.6822235434007133	27.67241379310345	1.5507580261593341	23.301724137931036
0	56	146	90695451	2.4850295963551323	52	2.4381458787427706	193	28.78138804429486	96.82767867552758	92	14	179	21.344604463476845	102.83123396740156	0.4068626313242581	90695451	0.19942941833057434	1198.6633215672648	20.99171046902873	140.1965221534457	8.98670636601344	7.533394578395454	0.38107784902095665	0.9036284752817384	0.35854536706129514	0.977727900675541	0.24455863006456507	0.8244751516158974	0.8229805646653187	0.9941680640204298	0.9604118030712043	-0.489477	0.9511112231541445	0.33890102019535767	4.382192350010797	0.09978894286572271	3.7437102680299086	0.91984878931722	0.1679187199012911	8.764384700021592	3.323252371831157	1.9786181068541029	5.348586267552214	1246.2144106330884	0.14529723803580372	3.73923500966065	1710.5061210213362	1.9934711552566033	21.320858108895884
0	72	151	695317669	2.374762250522932	37	3.38055517770465	249	23.870574382891544	112.78151806091131	114	1	248	15.917515696590016	116.96074398325109	-0.301455	695317669	0.23313258867404618	960.1448169919418	26.80552764127691	125.7591305675866	-4.25618	6.12126421867509	0.3612630390010301	0.8885451358643347	0.33908806247826706	0.9565986398735988	0.23958418240337132	0.8338834654127846	0.8326296177274957	0.996440492355319	0.9693374251011829	-0.482831	0.9444391961729567	0.32191334497027824	5.0364197987254045	0.12438682993902977	3.603725343943725	0.8919990583843304	0.24956392579793546	10.072839597450802	3.211113445842349	1.6206318144190308	5.221166460334841	7405.617140158967	0.14569955812070054	3.908619596152544	11849.66321712442	1.6191415682387642	26.940859368851815
0	95	140	86368748	1.6871122871532942	21	3.8377652077965005	186	13.92321240748037	117.06989596879063	117	42	144	9.282822098793288	118.48684859505293	0.12510505434491614	86368748	0.3816049439344157	333.7727478435338	18.076804130277246	16.93333866393842	0.8752121318282211	2.1049066593413674	0.3675281133667444	0.702559150822424	0.3423335406398538	0.9628594136833236	0.24178181987367864	0.8329240002659222	0.8313526869527622	0.9927113534958463	0.9575546212122706	-0.308036	0.7833057800386601	0.321311357707579	4.2002925924252645	0.21904461539799525	2.848904567002877	0.7241903099383075	0.40287862608605174	8.400585184850529	2.440285185978572	0.618108693177028	4.490032780942456	881.5711963589076	0.1432983089009928	4.059734134479616	2347.6336150845254	0.6195187880161187	18.261703511053316
0	62	122	5711253	2.004560351878282	33	2.831811648939606	154	19.256518383463273	94.84448160535118	99	22	132	13.987560493636648	97.7271216244669	-0.362104	5711253	0.2924911354459122	555.1146100155479	19.316927034401427	33.33215810976658	-2.3976	3.5149752846052302	0.4036311166418317	0.793648060151527	0.36809500871809	1.0101518612009586	0.26034675333276014	0.8217496782868797	0.8195061064333291	0.9920134806953804	0.9544774975644673	-0.383207	0.8754943587861193	0.33818621102734164	4.305696687871029	0.1621694095861183	3.2193224655948853	0.8119430963683915	0.31188884611083234	8.611393375742058	2.784185518134508	0.9796516003117658	4.782615707776101	84.03678929765886	0.1405297479893961	4.299683448730999	174.90969899665552	0.9895638751244393	19.7190635451505
0	36	118	264517885	2.3437336888265783	45	2.473788033876981	168	25.425516488572473	74.31106165472376	71	1	167	18.945506470519497	80.43114959781113	0.3583770889104979	264517885	0.2206361001344641	947.0359413733172	13.490390613570051	89.93415281568353	5.3834227948105084	5.94336542174149	0.3835770989773538	0.8786630968463791	0.36035604096889257	0.9830169210138515	0.24641469962408247	0.8236719437106863	0.8221440853163998	0.9923819429553646	0.9552773358354634	-0.455341	0.933880572930687	0.3402285076411466	3.478567584642069	0.11053219170096362	3.6094868087052148	0.885543956068148	0.20152053878500423	6.957135169284137	3.185840398147697	1.5817356301797112	5.205362954312121	5947.0767932695835	0.1454444176494799	3.7366431629319425	9021.589498398102	1.5971658159289515	13.801584778302233
0	52	134	1448641831	2.4182072434213633	41	2.937966125048308	249	25.164999671014602	96.12130022637238	98	4	245	17.489127231669833	101.2318660879971	-0.114108	1448641831	0.220378151053602	1008.5863544497624	20.529357825655513	123.67798595162262	-1.99393	6.44009653844976	0.3331339353572111	0.9015752503251647	0.3191579311112357	0.9223018401968017	0.2256347402352689	0.8426278663871825	0.8417957770673585	0.9967118863532313	0.9710894711458851	-0.507447	0.9529272076914894	0.3079267447840696	4.359198592990566	0.11890504047369765	3.6015292675098145	0.9042646116546345	0.22737567911959705	8.718397185981129	3.24206438519544	1.6933076184517426	5.229540159136597	21594.597226938313	0.15276313827771867	3.7551325638017494	31152.655432937183	1.7046906127503731	20.75548245614035
0	31	139	4364185	2.7223430894745633	68	2.328100076793467	191	35.90219941833564	84.0630081300813	82	11	180	27.646464646464647	94.18224203875779	0.4060191413508819	4364185	0.16800515566131272	1803.7053795690397	16.973093425717366	305.4680919755448	18.191345610662967	11.055459870254804	0.6610862170553491	0.8861912561411999	0.5297552154728372	1.2184938988773353	0.35812795687590737	0.7565937362835801	0.7482554924218326	0.990019449075416	0.9425874298641873	-0.423073	0.9396672642440291	0.4187803980569206	3.7911725517801136	0.0730820243542808	4.246980596545662	0.8974737434618557	0.1733398625979429	7.582345103560227	3.5612828942985484	2.929136521827538	5.267765092756515	75.4430894308943	0.15333961266441934	3.3526009650340405	82.65853658536585	3.0489292088042834	18.182926829268293
0	27	64	14112585	1.4075054613730342	18	4.7941608394822515	121	11.750072328830536	44.315387016229714	42	6	115	7.942391416652282	46.92907929148054	0.9706817372510856	14112585	0.46909050562577054	238.4849567478464	5.483482906135457	10.105566015625133	1.525624824861639	1.488220018788362	0.21568511301824717	0.7456538400573203	0.21438537742980973	0.7426413292534909	0.16710795109433255	0.893023933883168	0.892937284843939	0.9917147614535828	0.9643000498471374	-0.389508	0.8023854262170573	0.21324810878992698	2.2727287640869163	0.343069063013721	2.2204843979416506	0.7642161448072133	0.5452252807253878	4.5454575281738325	2.0009281356715	0.42597628295165235	3.8378927240169745	1326.4712858926341	0.20700238543892543	3.7333283263274217	3005.9319600499375	0.44654465937553084	5.697565543071161
0	31	105	193775486	2.2486764652487983	37	3.1939180863337766	201	22.407726826439113	68.41458038994067	67	0	201	15.758995561043985	73.99615204248951	0.35258471808225234	193775486	0.24612143170984344	794.8757071635713	11.766432829921536	83.94287592512063	3.251881361126001	5.088883332317793	0.27396175896767705	0.8977124095012058	0.26617912010804756	0.8418639636003555	0.1986953109434188	0.868207546422581	0.8676887038319391	0.9966657024850654	0.9734528392515555	-0.529186	0.9490713925264178	0.2593693111058718	3.2500267166964587	0.1485280531069557	3.2939514821832283	0.8992782647709469	0.27946339230685274	6.500053433392918	3.0009486844173514	1.340711272821368	4.944943209973564	6082.730432325516	0.1718770961380479	3.830621016165009	8710.237468211359	1.358027415978623	11.996241876236224
0	5	105	12533273	2.3580027061271025	51	2.7974899931519075	160	29.529674945215486	50.192567567567565	46	0	160	22.114340404256037	62.0426089023529	0.6862607379801557	12533273	0.21938971862190537	1329.9914803854838	8.304908779766565	170.67673307956628	16.066869671432954	7.799325346011476	0.32145347386049694	0.9205493174024947	0.2918118655827862	0.9067271097083929	0.22870897197610296	0.8588921023802166	0.857058228036378	0.9936444399132285	0.9639304647101863	-0.550906	0.9580110113601141	0.26721876882283463	2.536789595656466	0.1436259001613872	3.393503792089909	0.9258245773813331	0.2735361064003242	5.073579191312932	3.046614864657877	2.0301947049679927	4.888222542663663	554.0847665847666	0.17017345411080054	4.480323983241673	714.3329238329238	2.0798401288266155	8.637592137592138
0	43	102	172708493	1.9448190811006907	27	5.618537766871876	207	18.587836134179952	68.14226005247421	63	0	207	11.847721441800813	72.58813226356105	1.3594527321929741	172708493	0.32998528503353886	625.6693404532099	11.336549914549547	79.48720772496841	9.482083445467673	3.846718202866722	0.2659413562244554	0.870113597789382	0.25643469832929167	0.8326707166472144	0.19647889627216186	0.8733260476526068	0.8727333166248705	0.9967657501545835	0.97444220803584	-0.479922	0.912497207777897	0.248504030898618	3.2312957176477433	0.22041170288661555	2.911501165982047	0.8923338086445453	0.41195164150360564	6.462591435295486	2.6282560599334395	1.0281648897727944	4.546813531583917	5826.044786137043	0.1777425342039491	3.903318787615252	10816.257672829337	1.0726113460651674	11.686832631643176
0	36	82	77858802	1.6818328388572785	23	6.053311470429015	184	14.622118459812661	58.01784600623651	56	11	173	10.007023521601003	61.11571665896806	1.1349645258145065	77858802	0.3648894486202143	369.0603675358926	8.52545150239932	29.174648700832098	3.4802500196529556	2.374897791335594	0.2248387356316277	0.8264597336773223	0.21993791021761872	0.7643141444184325	0.1741445790204768	0.890841648568526	0.8905211274325915	0.9965477695695814	0.9756167577194101	-0.46234	0.8813148876053228	0.21570824880905937	2.8262916893565646	0.2490145697254016	2.5549859106921584	0.8483332375219325	0.3810236084026366	5.652583378713128	2.3201793676522278	0.6499341317418056	4.197498648411773	4218.858863036699	0.20239188596961857	3.773568952118404	7606.120556488367	0.6745824464469242	8.74814104101703
0	54	122	301978941	2.276629400420262	35	6.518061491620768	255	23.149713597998606	84.98120157153771	81	0	255	14.882447237441264	90.76940527498012	0.8644405541322298	301978941	0.2597121572627741	1017.2803134312667	16.672693356627708	207.28049056664403	13.101179079851114	5.764480321270765	0.6280328241316923	0.8031406546741184	0.33246819138139927	0.9697424538519969	0.5116135388329164	0.8538591213020126	0.8518084423296335	0.9956765159747776	0.973668714498141	-0.495496	0.9412704733626505	0.27020502814355213	3.9228267729928654	0.15563580945713773	3.390320512939372	0.8920069340579647	0.25748974859705903	7.8456535459857335	2.9996277402456277	1.5981282863506139	4.9853551619504906	5823.233384262796	0.15887900753745487	3.946220001796319	9518.969987995199	1.6444720817399414	17.123840445269018
0	38.100000000000136	97	74264378	1.995245338089765	28	4.679321380238459	186	18.45476672338187	64.74651882413615	61	0	186	12.06719204840615	69.19207836231656	0.9044651349817915	74264378	0.3088037234012843	595.4320082527399	10.49185265431063	58.423719856541055	5.684357737032831	3.668503853204298	0.2647417724984489	0.8647622926630235	0.2516431992565164	0.8266519434478456	0.19649207561257637	0.8763074326824299	0.8754882576959351	0.9959463505796098	0.9721838736059931	-0.492816	0.9194930492181799	0.24069254483859034	3.104975225613207	0.20400418558689545	2.9662050813905383	0.8719111724281523	0.37361951427136353	6.209950451226414	2.6771914704497597	0.9833114064256866	4.578378946121374	2940.0767148014443	0.18953563143382182	3.9735183142578934	4790.163357400722	1.0258310681497376	10.758445074780814
0	83	143	188402080	1.9105421089234336	32	6.738879310285655	241	20.355571573939105	109.51855105764682	103	26	215	13.64068396438277	112.83816363507061	1.629545228186756	188402080	0.3245119464035479	738.1381467685798	16.219457141747174	140.90459355421473	16.021399149367625	4.554949209692811	0.26874281976357006	0.8883261472661673	0.21632410307760053	0.7806531965182903	0.21841483171351486	0.8976388292245401	0.8962598947422422	0.9968655797694347	0.9787734709776038	-0.541252	0.9294816770822603	0.19252004382205576	3.892027701410216	0.24059096142307906	2.7590152443572333	0.8996581826011982	0.3929048946618301	7.784055402820432	2.495222863688493	1.2059230073640954	4.159566182360678	3873.32668784213	0.2617643230277847	4.158162616037439	4801.803270933297	1.234383556201327	16.525511928093533
0	59	95	223215012	1.3421612531769076	19	5.327798638918327	188	11.554492006788639	74.90331015008105	72	23	165	7.9836235839078835	76.39566034755731	1.1499653644908747	223215012	0.45376744573667654	225.79104850010458	12.556391355002985	10.197654526074034	2.095335594191135	1.530058529793642	0.17836482913056947	0.7911192236185404	0.17431558172785944	0.654953764668511	0.14397191460283937	0.9134905319763142	0.9132471338763413	0.9972621689574923	0.9806759499898186	-0.468516	0.8294229778875215	0.17102325655985784	3.495492123338877	0.35083685517653124	2.02213989254448	0.839368995925026	0.5116706032839088	6.990984246677754	1.8360989528791345	0.4271058397310528	3.3291839961015204	13729.61224703237	0.358981651598399	4.45603155460495	17354.78972964493	0.4377805998438635	12.701328243476443
0	42	93	363692315	1.7919180732009916	25	4.421383129170653	202	15.833993932276304	66.65586138507719	65	11	191	10.563594713664159	69.81163348399834	0.7814278337044893	363692315	0.3521770104914996	430.66031271749245	10.769744103544504	31.856528245258925	3.177493019210999	2.7814623160420484	0.1724811146230236	0.883068311063134	0.16510730296430648	0.6404065239254797	0.14282363525302166	0.9182370648245324	0.9180544856386003	0.9979183189247607	0.9835454763347546	-0.580022	0.9307300227365766	0.1619025429955521	3.180800664608193	0.2681969730015764	2.526878790157351	0.8866183928396604	0.45041821128935705	6.361601329216386	2.350830856636295	0.7384858576662683	3.889197878200657	24504.089997855917	0.32836741528001606	3.2616149333633553	26280.857230917667	0.753628574328678	10.93361385077187
0	19	88	400496832	2.1833734213939993	36	6.306447723898857	255	21.887673565244746	54.439886136881626	53	0	255	14.944237610990523	61.54288283612564	0.9413319980062561	400496832	0.25575272243995717	823.8252251844516	8.53680608165481	169.4240397161172	11.594666020432133	5.217063718314844	0.2249512286796629	0.9172830266319639	0.21115217975814157	0.7478687997545306	0.17750844711322422	0.8960948418855544	0.8957022313870117	0.9981693491548964	0.9824843393334565	-0.584335	0.9578600853144279	0.20430870649217378	2.6997730836637914	0.17088694256007453	3.0816978247546056	0.928690088139659	0.2789860741233205	5.399546167327582	2.8501382501230608	1.3605037367486266	4.588956763691408	24882.204546959078	0.23531274100830404	3.20876945244135	27043.548623523515	1.372924375799783	8.705951333919671
0	66	133	621680040	2.1942392776886575	33	4.415589895070999	230	21.328936423925793	97.27682049250677	94	7	223	13.94435170994574	101.29550025521786	0.898337753969778	621680040	0.26950338226935416	797.9985668234581	20.667598087924237	113.89842835861542	9.86701468847567	5.154069931270554	0.2481056453604037	0.9080586670344448	0.24405010960117623	0.7937367171693228	0.18351800270057117	0.8786498293784704	0.8783804987753348	0.9975458379583559	0.9778443356319039	-0.547581	0.949662730135696	0.24051132337138065	4.409206717412436	0.1728715696729303	3.177056037911997	0.9253691070999709	0.3185390644190913	8.818413434824873	2.9180094237097993	1.3505438941577392	4.7238112717439895	12222.619000462139	0.20173333003997718	3.331381583956028	16328.67092493563	1.3654606292173979	20.830147884069454
0	25	69	96271293	1.6279848900650298	25	28.467407724584337	255	14.501859060346703	47.20811532592108	47	0	255	10.380109264176907	51.219936866768094	2.619764085799945	96271293	0.37447933323476185	394.87578001024474	6.368166439681424	132.50398772172178	7.6340045806058985	2.5003001115565926	0.3125099152876963	0.777766540162477	0.18143653630626802	0.6573242389623734	0.2766197873194687	0.9161190411207172	0.915804678800244	0.9979203071329001	0.9854280218674077	-0.539242	0.9028263243713133	0.1632669843734056	2.4127199608041314	0.2774065216129838	2.37102969120922	0.8431532667541035	0.3935073771773386	4.825439921608265	2.1945457463367393	0.7032025067110723	3.783194701579779	11345.399117069981	0.3091726378098425	3.1024933070964	13741.89361238282	0.7135895778293828	6.56730978853281
0	11	78	201982407	2.066458269835379	33	8.701945426864985	255	21.2971279883724	44.57020314759438	42	0	255	13.802880453161384	53.25107114753597	1.486765181655501	201982407	0.2813300360364505	849.1735697421057	6.5345338510088435	204.74642276200552	17.028073432803524	5.054029233820759	0.3256454788930089	0.8788407670417685	0.20211664485607733	0.7045689381086756	0.2810577075036508	0.9050544364440472	0.9047489352200278	0.9978100231627924	0.9836607102967697	-0.597932	0.9531280837319407	0.18578889574336613	2.3135317305471412	0.197994794249151	2.8827477875181184	0.9390963494970062	0.32647909897243405	4.6270634610942825	2.674844489966046	1.3449186781784424	4.337155682923878	19543.697721433684	0.2743783812974166	3.382404322076899	20038.85713684033	1.361926415401867	6.774445801569585
0	39	82	83510692	1.5835614654350443	23	4.062890436070455	154	13.52842082632006	60.56665400683631	60	0	154	9.70607910035501	62.96520449289838	0.6456938594513247	83510692	0.3896975347516672	296.29739924868977	9.046345131092096	15.641714013928535	1.7758848615317593	2.041884246670351	0.16618744958249548	0.8494421799643989	0.16524946635276158	0.6305018308919461	0.13575733354081526	0.9175135715248011	0.9174690651465927	0.9966791853788773	0.9793562433895253	-0.539833	0.8976760077388939	0.16459897504386792	2.9287224850536013	0.2898957539192469	2.304628012840413	0.8641627813447278	0.4603904701846291	5.857444970107201	2.1368437680945376	0.5520179240632116	3.7114025463975406	6607.019654386631	0.3136640549936684	3.0189760062798143	8208.588872009115	0.5569975963691721	9.155668439042916
0	0	59	11727863	1.5416791655373885	30	6.972536764998484	165	19.156110087020913	24.754537502733434	18	0	165	13.108858940721433	35.809136082632236	1.742773989876617	11727863	0.4477618442211769	669.5071000102379	3.3118378991002095	99.54919786439336	13.424880831899085	3.4133651241778864	0.13995988634045325	0.9204874787498607	0.13527415696966194	0.5698766890474435	0.11983529711044488	0.9331438764103008	0.932831494452248	0.9972114114717663	0.9831558099533866	-0.607417	0.9113210671998581	0.13117414377021955	1.5790413344293186	0.3954324461064386	2.080888763166506	0.9265364930639806	0.5946804267707718	3.158082668858637	1.9318700336817765	0.888331252629585	3.235255165259456	3668.599606385305	0.4011151985988744	3.2809447479522724	4095.229827246884	0.9571479580299258	3.555215394708069
0	47	116	1291967618	2.1658235555569103	33	3.358898034568088	210	20.809439171720697	84.85037140545708	87	5	205	14.077254488990588	88.98435206598556	-0.00743336	1291967618	0.2670075416973109	718.629384959261	16.460150204258355	72.24031787092778	-0.116633	4.7045414587980865	0.16175965507459802	0.9334620352313852	0.1613346593265314	0.6197614761123071	0.13258698760125326	0.9194035029614122	0.919375169911541	0.9980276871295766	0.9838703976650566	-0.654718	0.9678522736682775	0.1609627880469731	3.914645970414192	0.19798045885440932	2.908984588372298	0.9423192981939342	0.3490391790988733	7.8292919408283845	2.7459520310990344	1.216575278468171	4.220174731296533	54889.22457159668	0.3364052399524201	2.905283865516173	43566.018533500035	1.2228946420972042	16.582910445931702
0	4	63	55123837	1.6805567383831446	31	3.611398080885414	143	18.35486256333178	29.931825184880854	25	0	143	13.426485116468102	37.62265513403366	0.9314712936824524	55123837	0.3608473369827033	519.5500204361613	3.788654913474289	34.76443307315371	5.789091300192843	3.0137080599541184	0.1312033082858701	0.9163662814490423	0.1308374688242183	0.5482561305898002	0.11231401203997612	0.9346422388314995	0.9346178495340561	0.9964554477738752	0.9813154658726412	-0.633982	0.9344899636314997	0.130517359295273	1.7515738812832087	0.2953435426452967	2.2723040175590126	0.9196636981684824	0.45287105906974445	3.5031477625664174	2.1394873292011654	0.7862278420599972	3.503591055978924	15420.706090797043	0.39597129444322726	2.834049829108008	14052.838691454395	0.8043484995457734	3.9244556285949055
0	49	115	822350749	2.1656181466015183	33	5.306984937336775	255	20.774272983741927	80.71666167216063	78	0	255	14.193441968444414	85.13555750168082	0.7576908396321136	822350749	0.2665824870018489	732.8836796239573	15.183120654981098	109.3028335682225	6.967353745236666	4.73114261614751	0.2502134326173648	0.8994529072316246	0.2089772940067982	0.7364349403175979	0.20123784145624707	0.8987350086578092	0.898078420938123	0.9980685890148613	0.9827790787888145	-0.590959	0.9561189528219677	0.19666541128347514	3.7500516940257604	0.18660099179620646	3.041692833821502	0.911032239708646	0.2875605759122758	7.500103388051521	2.8089082155922482	1.2453390121912193	4.4716767064887115	29882.620070863228	0.26338045859140147	3.5274617746214108	30245.915810255778	1.2561266394125847	15.320708984822577
0	1	66	69331666	1.7652532321820573	32	3.470319298915848	139	19.06853091460784	32.30538950121427	29	0	139	14.14049708912023	40.236685909219965	0.7893325452140036	69331666	0.3353290968391856	575.352702132055	4.199063903268893	37.31094804661755	5.666404654104862	3.153935883947237	0.16927931910939045	0.8978501347993166	0.167856419405705	0.6404802951140884	0.13817393265601088	0.9163089402477617	0.916214080267516	0.9954306517796261	0.9760459204367509	-0.58214	0.9279758851780143	0.16661138216498023	1.8581931866106336	0.25417455673323475	2.475778222987419	0.9015395794855822	0.37617339784397846	3.716386373221267	2.3013963639715405	0.8308038007641568	3.8406770929045346	13489.038389688025	0.31498781967326794	3.170746726556276	14360.133243041286	0.8576441702406408	4.3669671212404255
0	46	113	763788398	2.179645656936747	34	3.570717385810974	206	20.87111836271283	78.79480845034604	78	0	206	14.102721116563039	83.28924485694952	0.3146950048672883	763788398	0.26713759776913176	728.4764701141687	14.64512798822015	78.74330953204277	2.8911287560053736	4.7023820221969554	0.18443970073369176	0.9244729974346542	0.18332912953395464	0.669766049488978	0.146913047622959	0.9085205304329788	0.9084464923529963	0.9977516913722861	0.9816771831484203	-0.622567	0.9631290222638327	0.1823573797341847	3.676362266857958	0.19185048349481953	2.9931831815553696	0.9252204352778649	0.3089768264571705	7.352724533715915	2.804386036399297	1.221705430732662	4.413637346804206	31477.275671649924	0.2858919517506487	3.1773559028371503	29412.38378957694	1.2325846955059234	14.776498156255109
0	44	108	608814680	2.123608120090868	33	7.438125674884162	255	20.570217706264827	76.05605586219511	74	0	255	13.981778722001433	80.93459813649646	1.275990461676514	608814680	0.27295094879656706	765.8855422028337	13.756972407861982	154.09510480623285	11.706023664380417	4.846852750188292	0.26148148357522694	0.8974403101714571	0.16884498780345347	0.6400625571560208	0.2302134908980195	0.9212037717764405	0.9207726246172336	0.9981579192535326	0.9863386949045754	-0.647048	0.9646762834835048	0.15250212224409967	3.551142812891277	0.206046086263325	2.856579031773642	0.92600288613147	0.3003259237001712	7.102285625782553	2.6736542682200506	1.2770835584408795	4.161016807340131	32107.64148994545	0.3454551874799119	3.055087100643199	25368.880033999332	1.3053827365689208	14.006799866584895
0	81	168.10000000000002	6065073	2.1346534387430895	43	4.0348645448754565	228	27.456074380165287	111.99772727272727	100.5	71	157	17.97086292402301	117.40637469141878	1.3441120727908162	6065073	0.30306818181818185	1240.76590392562	11.26934014650733	198.74846656024454	24.066572467110934	7.353769372111438	0.7906167988985325	0.806870355050436	0.5252966659313408	1.2764649803124666	0.466383457763133	0.7778681193154877	0.7638836803310487	0.9883009583290739	0.9444919217505764	-0.389395	0.8773671100170947	0.328119709563208	3.1028667247320505	0.1759834362199541	3.500305065097552	0.8173188126501849	0.3679625516312823	6.205733449464099	2.8747480225200728	2.036096542752493	4.503192512196573	66.93636363636364	0.15212809917355372	4.72603305785124	133.35	2.0053254132231406	11.238636363636363
0	12	70	425176836	1.8736981510170794	31	8.74391077056111	255	18.692553697271443	37.83471523848598	33	0	255	12.90205940380988	45.03753940367214	1.4919744616579953	425176836	0.3129696515802263	596.9142783599976	5.038669880031296	102.70915273022506	9.721591917478154	3.746033735009193	0.22999369396526703	0.8841705130704125	0.17806864855324908	0.6596952458689195	0.1944945629251304	0.9141944739322225	0.9139187342620891	0.9982782435898134	0.9853928292678793	-0.593763	0.9395286301190675	0.16847858747214337	2.039523942865857	0.2288891943498711	2.627471806998402	0.9096535687609192	0.3423475307696031	4.079047885731715	2.440736530320514	0.9940068572436147	3.9652968742208676	68190.15299550603	0.3253129704862558	3.069657097915763	65602.82054633755	1.0038536523569461	5.182101386357782
0	63	150	903225182	2.5023382170418342	45	3.645958094443457	255	27.152614580056692	105.03748609867904	102	14	241	18.572136783518356	110.67871832909091	0.6774416416301472	903225182	0.20791787315436597	1216.9052050400528	24.01882502815136	214.61903921260222	13.751680310773798	7.77173084405684	0.2304260851503955	0.9422233422227916	0.21828592684965895	0.7591833985976805	0.17728305127023206	0.8928155081950202	0.892070564540077	0.9981166128439596	0.9818866095041066	-0.629517	0.975710272124841	0.20827268864956447	4.704623816800379	0.14239073197614627	3.4101720334109578	0.9443280893902264	0.22857128295743195	9.409247633600758	3.163353924882545	2.0005392323018096	4.848223809443078	18084.940597282122	0.2452727452366903	3.730087251435528	15330.616459164023	2.0407387127713696	24.312420321696912
0	0	38	14371788	0.9748237169884684	22	31.52436509314732	255	14.173753212369379	13.152617369131544	4	0	255	9.58207518522147	23.21454510096607	3.3521231827883953	14371788	0.6335282390297765	365.9237605860069	1.992019545301535	111.19517268717784	8.305189855309926	1.5201458186038086	0.15044664919895145	0.819700320340264	0.07612798580396683	0.36167324237455556	0.14400196512153846	0.9654745525030806	0.9653616444623379	0.9990596243346881	0.9939561902598573	-0.640413	0.8379508238774942	0.06715070986340986	1.2843647893910466	0.5888582863707111	1.308201642440087	0.9008565915142285	0.752581390214682	2.5687295787820936	1.2368867446604344	0.41764811695069004	2.112278410832099	16711.629068546572	0.6266547573326299	1.8786068477437086	16894.93107844608	0.4264248764462932	2.0907454627268636
0	34	119	701636131	2.4399981564931754	42	5.08783819033137	255	27.203115878639522	71.61540497134723	65	0	255	18.0914603755854	80.01556422993548	1.178808103900203	701636131	0.2248605162370461	1273.7242898248653	13.338289872876766	317.1554270435126	26.13691392898926	8.069669247733398	0.3094189224362469	0.9260915357988786	0.20375654939451393	0.7159313132485383	0.2636420116588283	0.9044577381324275	0.9039309065860834	0.997814541187366	0.9834833730442505	-0.649023	0.9765312524232108	0.18508054895004172	3.376124411070278	0.16123969143537922	3.2838769678016972	0.9525688161009919	0.27102916859982795	6.752248822140557	3.0612467080444152	2.0947720425424112	4.661739968897951	31264.866061977587	0.2852946131143701	3.3145590820396076	24642.01425338541	2.118393626504016	13.582773661349783
0	59	151	618632059	2.530710290224964	48	3.3343611949886003	252	28.358456764313225	100.70893951702237	96	0	252	20.02779174324051	106.87123952739232	0.6129028947439125	618632059	0.20328654428420545	1279.17133947799	22.364094916606085	202.76585766730165	13.95065755890219	7.8726490137367	0.4622153090904967	0.8889901631897836	0.3194243771104462	0.9710075998399427	0.3529627226732958	0.8537119812770904	0.8510305108180659	0.9964747155120299	0.9741287041613825	-0.535838	0.9625922599160901	0.2681080798268162	4.528957134083683	0.11984436093702437	3.6905960860815137	0.9150661934898043	0.2140913036022402	9.057914268167366	3.2772927561586713	2.0837160807067994	5.194545570728977	9238.606380621815	0.17056728418547035	4.189109644609627	11010.812384609704	2.1135231892838493	22.782401595155452
0	69	140	614693207	2.1885950836749504	36	4.068099306120723	236	22.33247410717493	101.33159650229875	97	40	196	15.325019586869471	105.2736542060735	0.9206882434644659	614693207	0.26090138959317166	814.4498201952532	13.802421920842047	102.72598515050034	9.987993631925711	5.065872149806232	0.32232615649502566	0.8800099688814562	0.29983707571249196	0.9079332866531733	0.22494953200369783	0.8537270792173458	0.8523271525844246	0.9960905534696965	0.9702188228326507	-0.480703	0.9295194870759246	0.2811051477955152	3.551971386205903	0.15402205494165247	3.299715870867633	0.8874676798569857	0.29551033545651495	7.103942772411805	2.942256805756811	1.3470495765753145	4.8973352357476	9197.627999639411	0.16582760298637722	3.9652624823626126	14470.89557378527	1.3843226828431325	14.128315153700532
0	0	117	1860744920	2.592029010730406	62	3.4873810271697376	255	35.24222762846487	64.31438212220496	67	0	255	30.76413938064472	77.92441106036712	0.40032081529689506	1860744920	0.18617753166801126	1935.8740913440681	12.59563304397362	427.53671085682686	19.6646608836989	10.883666749530507	0.32521819031690063	0.9419370098675396	0.18909565076971077	0.6931061819195395	0.28645609964855695	0.9152152945835645	0.9142929772454262	0.9976765976239028	0.9848937310615448	-0.697287	0.9854673406950246	0.15920963208501904	3.155314603140525	0.14083392897315047	3.3673707249674445	0.9697132358269482	0.21933179131696437	6.310629206281049	3.1462644456925775	2.802221234961854	4.556000228143234	104820.72210836847	0.3420639941402723	3.276943525346963	57051.498094218696	2.827296542123847	12.854667858867757
0	49	115	361869413	2.0816518531481956	32	5.024313842389221	218	20.854440977808487	77.58462892893267	71	24	194	13.589101375404718	82.33078321841691	1.302731119785861	361869413	0.296575265892638	758.9832193177813	14.185743377929056	109.63978138019748	12.181931739497692	4.841969326194069	0.19270289032283852	0.9231029244873363	0.1822579188127925	0.6749717859597274	0.1557088476759734	0.9100152712567573	0.9097682096803512	0.9976773568244073	0.9818553472546792	-0.612054	0.9558549452838788	0.17773389013441176	3.608793525086465	0.2205728014128897	2.863727188185803	0.9372087205858679	0.39145637312185577	7.217587050172931	2.6695462909005085	1.258668054129226	4.243532492336921	15876.896190012363	0.2973981229163519	3.144246598087056	15832.967144944367	1.3014668964412628	14.448713145768554
0	32	79	163408264	1.6724233113493918	23	17.788239760045258	255	14.956926358311836	52.906654070968884	49	0	255	10.018864956944775	56.709802784954604	2.1673124650720217	163408264	0.3743188127760033	416.88768692327665	7.460230438053911	95.98799954410404	7.799635049452739	2.692225332355539	0.26534582606449264	0.820163744230873	0.16851568272058595	0.6325114410736933	0.23426890932687755	0.9206789482351606	0.9204490510519062	0.9981876586671123	0.9863580661691708	-0.567039	0.9149683698879305	0.1554056308883707	2.6179164648381947	0.28714527842227977	2.3683584070561174	0.8928247362961004	0.4311104529682061	5.2358329296763895	2.198877705198695	0.7393927896050078	3.724901374314061	16984.943791698646	0.334276904443893	3.0232086707875876	19019.513195961503	0.7605955493141333	7.6875479718958495
0	0	40	32160744	1.0335808605379784	24	11.349540339779963	255	14.110774843129938	14.779283165034421	8	0	255	10.042517424434896	23.32341596720681	1.864320542049702	32160744	0.6055412706143137	325.5545215070877	2.0205687587907137	27.63486836590211	4.015116340747457	1.3740342392011482	0.07900297804932127	0.890981676776774	0.06592584835408746	0.34256069187218896	0.07421149426227752	0.9677210978340928	0.9676686956797292	0.9994020185753784	0.9945602622925254	-0.671836	0.8600790007401191	0.06396451878500968	1.302615151055074	0.5708519304468151	1.346761445866776	0.906357614217308	0.7364060722018955	2.6052303021101473	1.2792448739412965	0.36325930431261744	2.0879061979599545	37983.62089612828	0.6424725714404066	1.7871025220402998	35800.205459988836	0.3783918486497909	2.100235111043453
0	28	98	344786999	2.219496547132781	38	8.037485566496219	255	22.481534134076878	63.95106132075472	63	0	255	15.724106973929734	70.41587631203956	1.0578393270654525	344786999	0.24972214869375944	868.6573927415227	10.758780655366019	198.70105811118032	10.920994476882164	5.390571645123313	0.41517450941235723	0.8568975662184936	0.20079662033898427	0.6975513518022443	0.3712014750403716	0.910801622148085	0.9101922689910074	0.9973914682412108	0.9841605060988214	-0.630059	0.9662959040503918	0.1703830677405691	3.0846274697149774	0.17995282101675475	3.0318182231828437	0.9250537600988713	0.29026075876076995	6.169254939429955	2.8210978271531015	1.4514365386339176	4.425068806968975	20398.50759318914	0.29335175438893724	3.2209200405371936	17364.67933156926	1.462354791865782	11.001725724804418
0	0	33	13216804	0.8600631561290885	20	7.33890279875296	119	12.102140070358121	12.565060575233515	7	0	119	8.403220832034224	20.185034496397698	1.8133237124436	13216804	0.6805754663220418	249.55487036147755	1.7096030727892177	11.309471980946743	2.6068206032558043	0.9669097963249615	0.0902113229548577	0.8285394711615627	0.08742539591495037	0.4253610991429783	0.08181461371025443	0.956731952979471	0.9565658947465157	0.9965551546660771	0.9854940272601462	-0.525107	0.7571010319377881	0.08517348420965296	1.2208285677228388	0.6287580551520425	1.226519419338995	0.8474215198498622	0.783155247874661	2.4416571354456775	1.1312090678974238	0.2642802798199547	2.1755960342110767	17533.23286784426	0.5404985624662987	2.4205525776038415	22077.187552020714	0.27988808406129445	1.7984833071303061
0	25	89	525444812	2.100911314321207	33	4.580699818550851	222	20.098487596186594	56.82668550816258	55	0	222	13.817011623565445	62.513681489407716	0.709074030546386	525444812	0.27431625664633075	678.6881875155012	8.85647847753498	82.88034316113466	6.1298839082290355	4.364799521862579	0.1988779532726192	0.9127245559988564	0.19732343294695917	0.6982990902499239	0.15536597246760742	0.9015964261315716	0.9014937355590864	0.9975760146256263	0.9802817715425212	-0.593083	0.9534655408901018	0.1959721443120988	2.79553078384365	0.18978887761939597	2.945448675820915	0.9198447407745028	0.3073474934664831	5.591061567687301	2.742305096818101	1.140919368783799	4.420104204531054	35135.29777992637	0.26131640905824527	3.2648386659528232	36883.19228738239	1.1544768986079204	8.993060875385817
0	62.200000000000045	152	45952826	2.5299724742240004	48	2.9674909564910585	216	28.17548381443532	102.86308759311585	99	0	216	20.180389894754743	108.64604225092191	0.4846434979522115	45952826	0.1994464829118557	1223.1477076000851	23.908550523376256	175.38098567187296	9.643034344578055	7.800352287365276	0.38906838363390095	0.9048993701678095	0.3496920783196366	0.9503951981321821	0.2520881981937335	0.8303904528558826	0.8288461505746163	0.9953242496077789	0.9653602080403363	-0.516453	0.9565157538161398	0.3260554651333408	4.696327439290426	0.10558870821788555	3.748794080353189	0.9074173664063758	0.18964012324461105	9.392654878580855	3.344306533577323	2.047355167749794	5.285925011433697	628.7200102748523	0.1615001310749685	3.567944176381709	776.445157975854	2.059629774083236	23.561777549447726
0	77	141	1396243122	2.1046718832297717	34	4.516936890435522	244	20.650445476313532	106.46247236805748	102	0	244	13.978387111447487	109.80225080060379	0.8774317700063722	1396243122	0.28437872686325877	722.2762581592945	23.810071223835543	85.90201321857421	8.332701605208982	4.5078224673409695	0.3106135651321296	0.8709140603856649	0.2447457718161459	0.819721824228055	0.2471683961114492	0.8833020318788396	0.8824306854198425	0.9971057391545844	0.9781424573334607	-0.533459	0.9417454804498381	0.22491016139748568	4.770823718362763	0.18959636523199655	3.071940733555957	0.9002820362467616	0.3160815210394277	9.54164743672553	2.7910553277536536	1.2046090081182748	4.605982431239612	24318.440366814037	0.20998929578970396	3.6869467407860372	32933.33160058027	1.2256469102797116	24.07889783089251
0	93	188	828076706	2.5891857205011926	54	3.0695017812524443	255	30.451549577519835	136.505	131	0	255	22.043957429819393	141.55447334906756	0.43318387184465074	828076706	0.1913930976916458	1403.972180696107	37.87895435103926	225.65401754146862	13.453543471193441	8.811316648797964	0.4292222649714042	0.9071050011891544	0.3110903344200347	0.9300405691090858	0.32668295191698715	0.8542423617446493	0.852794260704549	0.9967293274518236	0.9746712669235217	-0.554117	0.9689869626142082	0.27731309256303693	5.981925328166723	0.10993237393316893	3.744083413538176	0.9327698902503584	0.21076208277403724	11.963850656333443	3.3806015461133834	2.310134728442342	5.305553938542245	6857.142331704012	0.1659280436457439	3.8099423296916433	7909.511155204956	2.308730963821073	38.08520060010647
0	77	169	736559411	2.5607257075596284	46	3.307333691521101	255	28.509306749799077	119.08496498349072	115	29	226	19.709924899380344	124.46097463389168	0.6065824304342592	736559411	0.20123320256228397	1309.30532169902	20.131354929531348	224.17983463198914	13.500220603566992	8.197195409318645	0.4341981214182227	0.8993075548470293	0.3657753665191173	1.036512968326725	0.2886379070908815	0.8275361621069609	0.8238987117541177	0.9957537465331341	0.9672516308382018	-0.486927	0.9517389155642486	0.31476744079451935	4.265041721403125	0.10575636357012536	3.8645712055197707	0.9002358002448032	0.1983357224166617	8.53008344280625	3.381823972064701	2.157848382684217	5.387351844625577	7001.036888262634	0.14723836228443574	4.167052407291404	9568.437548634041	2.1767373665207446	20.51067320027761
0	42	138	17132563	2.5523612172119323	44	3.534573316819724	225	29.89560296145324	79.48744865358285	71	0	225	19.955862711908175	88.42803611912335	0.6990720419903951	17132563	0.21207770637983986	1501.2630784290159	14.906521726000317	198.80842823002402	17.491227118738685	7.4065092994146555	1.8758025197693688	0.5952398249171016	0.5936578794246309	1.3720637591864984	1.5027095345235264	0.8010502714472363	0.7904724034083594	0.9854158887897517	0.9533611681601228	-0.437686	0.9378350112308234	0.2839670034190146	3.6774703825293726	0.11853742679094341	3.9486868325139213	0.8539125116038528	0.26802589903395047	7.354940765058746	3.2091602014971032	2.320577954796006	5.266301135931974	298.1227749885897	0.13606698995371505	5.094019120167333	464.66225467822915	2.398442989358775	16.211319032405296
0	73	159	1588691802	2.480808177017635	51	3.008889762033883	255	27.872300426161264	113.32168978340178	111	0	255	20.748591475826657	118.31950297774162	0.49637340025709303	1588691802	0.20433131398207496	1157.6994095342623	27.23065276516508	164.85735867419777	9.187461241866202	7.448793462463098	0.2302251426859558	0.9399924443292605	0.2177266047883746	0.7565645575229064	0.17728311677876024	0.8930517823872449	0.892372922297479	0.9981196298605259	0.9819342182681886	-0.625871	0.9748055138116555	0.2082824517984731	5.042419725090201	0.13872431786649592	3.400656911684274	0.9453637353624806	0.2311645752375862	10.0848394501804	3.1511620772786455	1.9197546512872634	4.832526168541019	28186.625297403993	0.24837970160381376	3.554741735566007	23187.92617331383	1.935002493294789	27.477203433143583
0	67	120	356458597	1.8286186377212037	25	6.199744296924391	247	17.020090856050384	90.32221193215052	85	47	200	10.77533491349515	93.2058569267584	1.503693332398968	356458597	0.34808107960267515	529.2297971350418	10.574141207543558	65.4793803068108	8.128009626039212	3.431522897275844	0.176469380919678	0.9018737044696854	0.1734916151954822	0.6522828845809308	0.14254446585140243	0.9137489426028595	0.9135519689746785	0.9978505260917184	0.9826778810036396	-0.583589	0.9325998159639517	0.1709006532284834	3.124158186037782	0.2630305037079787	2.5674609491413998	0.9157753062084586	0.44523617863256315	6.248316372075563	2.3853733047923513	0.9019980695488805	3.934931304923614	12849.589296159096	0.3131601992629922	3.2163395143264397	14282.46285825697	0.9295101662732236	10.773737570676545
0	110	174	1503740934	2.2164482945806205	32	6.887251655310837	246	21.598154790359374	140.58041458184417	141	0	246	13.68903846963565	143.77255209767978	-0.802642	1503740934	0.2677793523875112	907.69377267686	39.02640917315801	198.681524824047	-8.93366	5.593791252104348	0.4825687922316959	0.8411589969440028	0.3179242189252483	0.9613109124798139	0.3763941047506983	0.8558392580363151	0.8537054374968525	0.995620000260067	0.9721044236916212	-0.47772	0.9336283322290786	0.26699393762157114	6.143989203627918	0.15858077308985974	3.372002079035311	0.858012308643861	0.2956165461543531	12.287978407255832	2.9864696500600676	1.5190900110840109	4.900175723117823	12537.134849068016	0.1723364882755267	3.9351546685122605	19480.412327486665	1.520329745161162	39.29327266728982
0	77	169	940833145	2.565822072285439	48	2.929586165058107	255	28.252066558027277	126.2753519839093	129	10	245	19.9242531464659	131.16028231230783	-0.143195	940833145	0.19675911646959354	1257.5551375840978	32.924772845132686	186.20000223457646	-3.93176	8.01551423845278	0.3198826271282339	0.9232178885241497	0.297206060640309	0.9138895686595019	0.2268831251540543	0.8550109128643462	0.8536594203924328	0.9973884738575417	0.9753763183441164	-0.545351	0.9669174661387707	0.2788903554272224	5.567841548351179	0.11118543102563835	3.726208010040399	0.9298392831852317	0.20668488356811904	11.135683096702355	3.3672858077435572	2.0838492163952536	5.311884462291729	8960.887694276833	0.1638487418957183	3.786785152946204	10760.75607972207	2.095794878836519	33.11411592612909
0	30	117	249564967	2.4245201257324154	50	4.842748082502069	255	27.999935606410283	68.950132676723	62	0	255	20.426027664605943	77.24007501860068	0.9392460143627892	249564967	0.21571684595026805	1211.9083927413558	12.427501026299375	248.9844170128613	17.72631054955017	7.542511497166036	0.41913178577683596	0.8946317288848222	0.2188885936515314	0.7409455208382795	0.3669100593139519	0.9017113771993515	0.9009964875092168	0.9972707757907664	0.9826137828599609	-0.638048	0.9748228183512219	0.18765953227210563	3.262916647951472	0.15211466585736708	3.289098921385136	0.9479065171330971	0.24825268662766262	6.525833295902943	3.0526042082861595	1.990410820735719	4.709782618051223	11279.588893404412	0.26964664706567887	3.3316203972501115	9023.651382945662	2.014045721029419	12.770457316344338
0	44	115	110635036	2.222988622687717	39	3.4460292051368144	210	22.50225326323725	77.48339891785538	75	0	210	16.006746600531965	82.47696245592896	0.4929769560893439	110635036	0.24903694911965357	798.7722280932011	13.974638483843462	70.14727002235443	4.921948674765666	4.697006090090018	0.5126452278649467	0.8027782657738357	0.32078131212045036	0.957490954945707	0.4029675229474547	0.8552526898292221	0.8530775628851404	0.9945568037036492	0.9692371239797766	-0.484981	0.9334671382757718	0.26781442484003465	3.5956188082814116	0.147090009520644	3.3377859858345706	0.8675146747024627	0.2543995343406664	7.191237616562824	2.9390911229795615	1.3024128294887416	4.9146436782498695	2710.2471716674863	0.16664087381133094	4.015225159075936	4050.3369404820464	1.3390185282726794	14.447122479094933
0	36	149	273867004	2.6605426527557787	66	3.7544688724104436	255	37.79046135285199	84.29165958314915	73	0	255	27.488708544888517	96.49725509425778	1.071418152461813	273867004	0.19053289054550812	2206.6363654447564	18.203892221566967	677.0834018105687	51.91603081054905	13.591516282817372	0.3935136726149926	0.9434960076117693	0.27173305859867436	0.9056494644015299	0.31496382058343486	0.876636641879398	0.8737393157045057	0.9969773789341273	0.9780106490642282	-0.617044	0.9794405821855302	0.2210807212624534	3.8605970934821645	0.13698989452926244	3.653461803105861	0.9573251727912537	0.2784172386129554	7.721194186964329	3.303327327967217	3.4962574888580913	5.001420113534363	6404.095032470845	0.21774489247121295	4.460104663139453	5603.76284383394	3.6028160727282788	18.7304749923498
0	127	222	579340589	2.577616797638401	51	5.849082356559751	255	29.796487100379434	172.17204474561686	173	0	255	20.94404913559873	176.514572392672	-0.76991	579340589	0.19067208678915543	1514.181275081143	56.76518612700612	263.1369932694844	-5.6719	8.708004961626106	0.9058606642285146	0.8114476094063138	0.31011111919274126	0.882350462289761	0.8068152627039346	0.8845293487761516	0.8823885510878973	0.9940900889556002	0.9769729146518853	-0.614637	0.9775197926465922	0.2004563852707551	7.40368863488006	0.12604880078907393	3.551726129612975	0.9456205502375601	0.20199620057611042	14.80737726976012	3.2911847533520895	2.4034664064636555	5.056801954911588	4024.810906744111	0.2164575081609181	3.7218095788902286	3545.3567817575563	2.4456948868474058	57.35097343228998
0	52	129	153468001	2.3492880745539093	36	4.749673731930535	255	24.348256683036084	85.54413450515858	80	0	255	15.579455407502012	91.52885653844187	0.9106019982518128	153468001	0.24667375860443613	1059.732630998012	16.679945908615224	166.2180453923204	14.236204644554483	6.05787891892826	0.6399175442256669	0.8083392595770988	0.3778028621630831	1.0787459555343522	0.4897059917813355	0.8343062270832641	0.8303773097229974	0.9952686745263742	0.9698647916183138	-0.454636	0.9327687851911135	0.29410718405480996	3.914761875055322	0.1404741073565148	3.583890407432416	0.8714405776902703	0.24817032083573895	7.829523750110645	3.085873500274573	1.674449115788482	5.132668446968012	2655.8921884382335	0.14498019479437926	4.379441647406488	4518.816583874665	1.7619135753498194	17.361373437414706
0	0	52	209041665	1.3662933685703647	30	19.45507790145882	255	20.598734638830027	19.37114325239001	6	0	255	12.831719578871292	35.93029774494107	3.299379316902873	209041665	0.5284381520651458	915.7451051355027	3.3742255288017007	525.3874638503478	38.83619112399917	4.591452194811838	0.2223285317240133	0.9075376484334331	0.11956034057573	0.5147458209297481	0.20700369671159555	0.9466997660723218	0.9461230591467611	0.998492919685847	0.9904992987008485	-0.632185	0.9035382706879302	0.10015092484142234	1.5106096750415423	0.4786830457643713	1.854563110726315	0.9270083084854901	0.6724430128796777	3.0212193500830846	1.724445709248047	1.2034451816339635	2.752689270530046	82469.21774412687	0.5093081800358618	2.5186077713108626	85566.81933499666	1.2160167485407456	3.517255008522517
0	34	101	253798607	2.212748324724472	34	10.559110886612912	255	21.973892547075376	68.2173730127098	66	0	255	14.315307787294307	74.96491171000447	1.7669192087266072	253798607	0.2635558228855863	966.1280069335776	12.063569640916258	393.9012832092661	26.557212393590174	6.181648679943774	0.2533596317960252	0.9211658587758518	0.22501627483233683	0.7931940237248855	0.19944011318852542	0.8912616125030954	0.8902011688638506	0.9979456767979131	0.9814183511061503	-0.570325	0.9564089581486503	0.20835482126530702	3.252920948281996	0.1784287303405302	3.1528508686100163	0.9442017552354522	0.31023961995879423	6.505841896563992	2.888441829945429	1.60875207793495	4.643305094767118	10210.734112749657	0.22609127391943795	3.395928148570622	11902.70807315885	1.6314290043916926	12.224967893361676
0	29	100	305093372	2.2695592832371854	36	6.095420859214266	255	22.527200950541324	66.33906745133545	66	2	253	15.141368894152023	72.88394211588378	1.038933350760069	305093372	0.2494989659990736	911.1971480386651	11.451628766473751	206.50815638531458	13.989468172192405	5.945032400003127	0.19773271640471057	0.9356090073877077	0.18660496128673523	0.6972858836444666	0.1591154158810827	0.9084607885331546	0.9078071857084622	0.9983844731413938	0.9845198821350448	-0.635319	0.9692602289922979	0.17770911833665728	3.1646171875727545	0.1789792774446411	3.092431711627448	0.9389128352016896	0.29882621727145947	6.329234375145509	2.8837902618238833	1.5356912791019597	4.483092653135227	16712.617090921754	0.29098821414008696	3.346028699138131	14329.723613190792	1.541857278916194	11.60403245464359
0	0	75	282002518	1.9089446035477242	46	12.798461976158006	255	30.126464523636194	32.712015469416784	20	0	255	18.99338204488532	55.98141166645652	2.809969324926815	282002518	0.36774600498165066	2063.8424960979123	6.8611947072312685	2150.2980431631804	132.03302530670356	11.931755596672456	0.20906762292061742	0.9655698584235157	0.1659392455682917	0.6705545163857388	0.17981010974698208	0.9223037795881279	0.9209771416352389	0.9983297141202696	0.9864223720152244	-0.635361	0.9527094167313852	0.1437441189795155	1.9825530848768262	0.31190522048731584	2.5903893836089944	0.9753340121357597	0.5177736280098348	3.965106169753653	2.384122605388262	3.0352058048982684	3.7214023932238347	33571.87237731152	0.3730871307933802	3.447558701047406	33091.25651226885	3.029704746304314	6.99196523826458
0	25	131	356242452	2.7174608478282716	53	4.559660137439721	255	33.270178496365745	75.1740233384069	69	0	255	22.35004526194155	86.78085060928377	0.9272888693377326	356242452	0.17864261350864952	1879.7822475874818	15.455497018611396	623.06753957208	38.86753487526568	11.772499844820945	0.2990195306921524	0.9504697631574515	0.24894744651403566	0.8405651165222928	0.23265752430015138	0.8811827502597367	0.879842245173903	0.9976115080854171	0.9795364324608044	-0.624618	0.9820207356559766	0.2257448619628641	3.5478334540425758	0.11568511988659327	3.74110168986398	0.9534989467835727	0.2207799067852993	7.095666908085153	3.4351139429510216	3.017879843878275	5.188700362290378	10249.745095552173	0.21667818991104712	3.7205998102625046	8450.510189413157	3.0094624046389544	15.556908506680196
0	0	61	207463464	1.4027702854841515	30	14.003721079986153	255	22.771207830191873	19.240055307381407	1	0	255	13.757508529934059	37.136476683265386	2.737373060013052	207463464	0.5378581584632092	1008.9381722156182	3.5717034535636443	456.6872126857171	36.52056483415362	4.948878892201541	0.15689383917800123	0.9383765519416407	0.10631500601663453	0.48575791337487373	0.1445316962433592	0.9510473140176113	0.9503348528479562	0.9988310517386769	0.991391525991611	-0.667416	0.9164714533566405	0.09119717199801018	1.54067948708058	0.5004598439465464	1.85132611961856	0.9424836869106732	0.6945519201377185	3.0813589741611596	1.7223130661102029	1.2764431828448857	2.676572392324732	82252.82481121038	0.5467774463625451	2.5299110673576624	80911.07849393746	1.2973273039995943	3.6982490427568604
0	28	125	250502947	2.569775693128944	41	6.490783378368209	255	30.20564837851777	71.62198923989516	63	0	255	18.207659939161406	83.13470645795736	1.540038787939113	250502947	0.21520565244717876	1781.6700751710805	14.252956380030618	808.6551354908639	57.95323385004055	11.201403586882556	0.3843303669433784	0.9336594369827999	0.28420969705784915	0.9330143598358468	0.29726813401489444	0.8701526944469903	0.8670792133718342	0.9969494157596566	0.9768982835994243	-0.571833	0.9708410225856272	0.23268605051210706	3.3983359273592906	0.14051060329598752	3.6674858900174465	0.9418633808629264	0.283850114272547	6.796671854718582	3.2875094576989214	2.896433488456484	5.103841684425385	7389.5614015726305	0.20387809081452976	4.24042804292403	7800.128872947993	2.8977648044118745	14.420085529038488
0	0	46	47525177	1.097765993977817	24	30.569821625941305	255	17.195327223790287	13.894266412054495	0	0	255	10.673074387125206	27.615861922261075	3.6984294023223354	47525177	0.6030169140416688	569.5851905802434	2.3612556002292875	260.5305947256885	17.58082930045292	2.422925504085487	0.28382495794568424	0.7900804185199608	0.09419342203790737	0.39698581086016743	0.27440220785530073	0.9618736721977813	0.9616264118513265	0.9984222994130285	0.9929153946990483	-0.654405	0.8667204209027896	0.07171686402649566	1.351470636861344	0.5688119726520618	1.4455738695636835	0.9120288780783437	0.7412659284727245	2.702941273722688	1.366458012938517	0.6766876155077927	2.207023239092981	37830.3880963461	0.6070636920318068	2.0464893679125913	37578.20503233468	0.6938217258452308	2.5521125856507854
0	2	44	37821462	1.254220903707208	23	4.013641119455859	126	13.172694294317608	22.132973582474225	19	0	126	9.577844025674683	27.596138040120422	0.9109110548664331	37821462	0.47967348961308653	271.6783151268795	2.4616850981250202	9.679752803499095	2.2599614501244454	1.485425201734551	0.10868439652282212	0.8632985237412163	0.10819563666632147	0.48452915956585324	0.09564443437550248	0.9459836416429228	0.9459510576524894	0.9970645653366392	0.9845522083308202	-0.589991	0.8714148016661429	0.10776797179188342	1.4551612010829404	0.4108402655672754	1.7459409316512158	0.8634672576970521	0.5748582954691969	2.9103224021658805	1.6358415519735967	0.39852739956434324	2.829074371006502	23675.528149162372	0.4767140816116779	2.4832197885252816	23822.50418814433	0.40878242868104603	2.5538418170103094
0	41	102	295028511	2.030642830865415	35	7.160562276421599	255	19.633365745516475	71.33207663901939	70	0	255	14.457558941531476	75.52489678391326	0.8843703678065032	295028511	0.27905152589252274	615.7448765858168	12.219643728610315	91.29497593404466	5.465927532161528	3.9423926355062564	0.281018350904496	0.8667707909777411	0.1848792767810766	0.6687993812088202	0.24307685538765839	0.9125003261522016	0.9122347275773766	0.9980589330250094	0.9849911319706461	-0.609464	0.9528545939739972	0.17150757249970278	3.3621857692810355	0.20235954951736485	2.8065167748475215	0.9132811419490268	0.3019514497645537	6.724371538562069	2.614934570541992	1.055852746602688	4.242749722460187	15097.94027801945	0.29189993384025387	3.234012185098882	14433.382073738956	1.0741311251651833	12.401794172805134
0	0	38	5527702	0.9825679982728038	19	8.082397702862181	132	12.327989887300866	15.878663940013633	11	0	132	8.364926225976284	23.20108173743471	1.9417222450861056	5527702	0.6387083642442107	286.158225267237	1.9054857868410884	17.77625540655891	3.7339613444005666	1.2733423445787087	0.09756545329927971	0.8559600316487259	0.09545297455815156	0.44979685147816584	0.0874684570711865	0.9526255925111122	0.9524847605950371	0.9973716599597808	0.98640158361207	-0.550544	0.7982376940074716	0.09360455565966444	1.269451272385429	0.5869458284330885	1.369724835664293	0.8702160928466998	0.7537620557203752	2.5389025447708584	1.2686116481900012	0.34272694946949717	2.4612227956859822	5033.1895023858215	0.49013433658446015	2.75883435175055	6558.8961924238	0.37485899438515174	2.0289219982471516
0	25	98	303764033	2.2627003733984625	38	4.128806849714779	204	23.12306069229244	60.09920904288286	57	0	204	16.111637056006476	66.95179874413246	0.8367559587043957	303764033	0.24378115114039361	870.628427494683	9.80679593555077	122.85955733732368	9.830724519724894	5.584461717310292	0.1987863023460391	0.9310391599857899	0.19651828473924865	0.7034316249928031	0.15642837732351278	0.9021188605648407	0.9019676593910546	0.997577729183103	0.9803687898679551	-0.617325	0.965885618113144	0.19453376933330696	2.908668495739071	0.17039948682717704	3.1057285563498542	0.9350431089499973	0.262909653281744	5.817336991478142	2.901196910564183	1.4458120049140835	4.602876798637725	17308.69686863619	0.25541860031042396	3.344925471772177	16520.073488179914	1.4843088324980507	10.022371100551899
0	14	96	631979113	2.2589368631090814	39	3.4643973285319953	255	24.193645697436757	59.79163111515821	63	0	255	16.741485910863073	67.31510367614047	0.08270725634913434	631979113	0.23825655070939686	956.2840315183848	9.990758273208273	107.83572369290454	3.355233938805269	5.682764261698745	0.18710574636253957	0.9362142539880978	0.18082794867938748	0.6733784809029375	0.15149252539664634	0.9101944013217151	0.9100370465674414	0.9984798615977986	0.984963277664958	-0.64193	0.9701854312565855	0.17825593192202344	2.9354452974690988	0.16874631677282131	3.0599769416920677	0.9481480905343062	0.2933499277262982	5.8708905949381975	2.8709503761139654	1.467467502015321	4.4751148235903075	39684.53529458159	0.2845401866693071	3.1407775811210987	33229.40287088887	1.480062485430374	10.14130021725258
0	7	74	164938011	1.9597981109209368	36	5.957318094980506	255	21.04472544390877	38.21033922270823	34	0	255	14.941850586604247	46.686347763144994	1.1354390527807758	164938011	0.2931683267515317	719.5850439468787	5.294225705678395	101.77535062931103	10.449468883334486	4.290860951001665	0.22723065359546482	0.8992264403958546	0.1935695777548235	0.6975214362078392	0.18627776690091596	0.9052617021577172	0.9050472265942421	0.9982504798346683	0.9840164498850152	-0.583234	0.9435132675453833	0.1872338554457318	2.068406364810524	0.20869031350901357	2.760531586893925	0.9189167257177393	0.30842311049929894	4.13681272962105	2.5573076523301883	1.1295229011492824	4.199497376494272	20855.193939714296	0.2755962356416991	3.2357535167780718	22184.926790268655	1.1523955051399775	5.474462489923751
0	3	81	157474762	2.0446613505231417	40	8.087151860555164	255	24.838435983156018	37.72926166605761	29	0	255	16.826069621941645	50.02021580866513	1.6851907456690758	157474762	0.29610804626494136	1078.5248036795886	5.75257845894903	312.0648988973193	27.366139558595368	6.274812983928733	0.32443187951489233	0.9015884674090352	0.18892832996817632	0.6826026864555714	0.2858748839248962	0.9132155611622128	0.9127348670683453	0.9978049938806126	0.9848404257442152	-0.62458	0.9573428217382086	0.16748626053506838	2.0651779107340076	0.2264298492729502	2.7955381638613668	0.940649180801759	0.38229546527297903	4.130355821468015	2.598613011901022	1.649811215860907	4.132189123597145	19401.428446591144	0.30825765338806055	3.206358956936593	18636.744323869145	1.6739782888018437	5.9914520408649645
0	39	92	271338068	1.8510768653467737	26	17.2087694164269	255	16.929745446801462	64.2146140817808	61	0	255	11.21092532242464	68.47919457666684	2.293396679862388	271338068	0.333330910601381	565.8834281969592	10.322890780848812	184.8999720401101	13.179332718058417	3.5979743606131	0.3712714257673152	0.8128009953297113	0.2182482325771177	0.7286730483638457	0.31965670745183994	0.8993804663098259	0.899058108263541	0.9974554075905394	0.9824801037732145	-0.535484	0.9219425319267928	0.19599703467737145	3.084836067140459	0.23412500565623884	2.6926716281365377	0.9020844643442332	0.40148639321764534	6.169672134280919	2.4857488634563687	0.992311446595104	4.191280751201782	14445.363623794545	0.24965199308344935	3.294102028655076	19287.193149217102	1.0074574237276621	10.55485465417718
0	3	68	123551988	1.865044655097327	35	11.995837776517801	255	20.49631793841101	35.01687099492757	31	0	255	14.422969754206088	44.323854886583014	1.7816698057681033	123551988	0.3157234070402537	738.4228577314694	4.803449894813091	208.9164241644633	16.020161449833072	4.152387659867261	0.33732156162648275	0.8496110936894904	0.20549780025242376	0.7133702453775713	0.29136714224457044	0.904106753536429	0.903702408220602	0.9977264243898576	0.9834232618660748	-0.562023	0.9309931737480293	0.18667896700513148	1.9620571346872384	0.22772492757102022	2.6643594797639776	0.9091514584284868	0.344991388639725	3.9241142693744764	2.4543177224286907	1.1224273053734357	4.0788473562203515	17500.624099604065	0.2782779834248289	3.405114721611988	19855.529345354513	1.1391643524791601	5.032772026904546
0	26	91	387179606	2.0637222245198474	37	2.938689206869447	184	20.60261171596366	56.5779385530228	54	1	183	15.328461267303986	61.945627073892794	0.5875692651750627	387179606	0.27717513144828354	636.1975826681767	8.802466187098586	52.17299043717397	4.544580012370011	4.169024788516723	0.19065287079527699	0.9125303956080997	0.19004468713590295	0.680290776304206	0.15013077884473605	0.9050790203752774	0.9050384747979858	0.9970677044995198	0.9788906812477817	-0.59912	0.9529880956842679	0.18951252643395064	2.7942570933010695	0.19590415442417974	2.889808694322049	0.9186274900903422	0.3121941584829608	5.588514186602139	2.696644508832404	1.0899194148279998	4.301930599743917	28085.80650148662	0.2783528890137425	3.0854247789714178	27966.970763131812	1.090744001312273	8.899583746283449
0	34	107	149417406	2.2450277657919284	37	4.281388926009132	218	22.872404940933574	67.37856987925674	63	1	217	15.652293447231985	73.49517151284435	0.8949255877984877	149417406	0.2519896371791023	861.6685567285239	11.61319528740449	133.5001740288632	11.429658766890627	5.61306033517473	0.23076097788554717	0.920959237319003	0.22506650879542095	0.7605534220300609	0.17461047619904416	0.8884089440599001	0.8880361925113022	0.9971908700572383	0.9775449919353849	-0.582348	0.9589806058143175	0.22014882351340076	3.204310944940738	0.16638536814240512	3.178428739678553	0.9300163327736968	0.29069291838746325	6.408621889881474	2.9368516846225585	1.460955328265069	4.704155126689622	6138.552526932253	0.22191282361840264	3.408215968921679	6970.537343648326	1.4661507323176606	11.785337285807245
0	0	47	96092353	1.1894031548741995	25	9.251204487247465	255	17.496654505912936	16.108408991725355	5	0	255	10.951767456874158	28.675163216550956	2.1823965653318	96092353	0.5890960363056748	562.7841452511389	2.4621693339333612	71.61911561053799	10.262046649885027	2.400376478391415	0.1056396696224349	0.9147545758926219	0.09761995832192333	0.45721276653844806	0.09504155889763423	0.9520025344899201	0.9517874055366827	0.9991507157043971	0.9919068292821088	-0.619007	0.867149299674721	0.09414437993111371	1.3742045239501228	0.5475010733189185	1.586512038525171	0.9260229455481519	0.7273721248535029	2.7484090479002465	1.479016262487465	0.6265040370034624	2.513900307197617	61699.83756193149	0.5279672570611014	2.6693489689704473	68843.53009079007	0.6911660292256346	2.6432147043974568
0	30	99	1062803416	2.2256678400974215	36	7.160913111089856	255	22.222700192445295	65.28310651914106	64	0	255	15.308686806712725	71.56568997643677	0.9905274285707919	1062803416	0.25198513116588034	859.7639850139439	11.18109341405622	203.45340810927846	12.297481391968171	5.4541492337261674	0.2661406147178089	0.9068393623125862	0.2128375412096405	0.7350167192276746	0.2155153196386796	0.8972798668187929	0.8968498644867204	0.9979642839374713	0.9825130263181799	-0.598067	0.960436858880621	0.20100010313529382	3.1438973894706996	0.17175925589434274	3.1083131953607372	0.9174170435959688	0.27890655591245617	6.2877947789413975	2.880855908286831	1.430072462110994	4.55030120364171	53924.95741932996	0.25986428456826577	3.345120478033318	52289.938538494156	1.446010003796328	11.311249469910173
0	0	56	87708700	1.3414960762220993	29	5.732730272340456	182	19.802851013628885	18.486226864993753	6	0	182	13.064903276417285	31.5578450067378	1.697658899734404	87708700	0.5321863170017543	654.1569977652689	2.9143028606989727	72.63822392976411	11.63967360496025	3.0612445916108424	0.09711196715239911	0.9383534597882119	0.09588371691827045	0.4503278540843022	0.08699993530192567	0.9522614046928523	0.9521809665642775	0.9985076776783524	0.9893598658649261	-0.662477	0.9064873570705823	0.0948226472668759	1.4741956064222212	0.4927420310212881	1.7650729419164024	0.9418480023194363	0.6853586239712359	2.948391212844443	1.6644489465163577	0.7895891396908105	2.670792466517836	46133.95437719995	0.5238327963801517	2.423067813469237	46869.6489383445	0.8090962163021305	3.0209038265016463
0	56	106	1125049587	1.9082880841511827	23	7.350201752733755	245	16.445405652069972	79.14427382657409	76	0	245	10.060591450617741	82.4550032021941	1.1923672503769362	1125049587	0.3334985230450698	535.0114735381012	14.347319571098197	82.73419819583526	6.844545921868571	3.536397176071994	0.1871159188497854	0.8992539062574709	0.18463532490312262	0.6747671900897172	0.14883473056225985	0.9080858654015965	0.907930396943105	0.9981489074066172	0.9832336243176624	-0.576725	0.9369954692990776	0.1825583474286045	3.6755943564008464	0.24225770764677348	2.6967790886918266	0.9204685035458436	0.3389648151413771	7.351188712801691	2.503810722384028	0.9308782737304451	4.1036540285720395	48416.713893773755	0.2925887820891952	3.2239026052368707	55186.33509792902	0.9542270676565547	14.521262773678517
0	32	88	372168232	1.9012813513474403	31	7.94088348148588	255	17.779135998228984	58.97634440828909	57	0	255	12.841228957246543	63.11613853024983	0.9747076805956252	372168232	0.3073059052906382	505.43774320455464	9.007978457455986	70.01353388042315	4.800581601922225	3.311685095542071	0.23891839330550574	0.8653461224121586	0.17783727800502003	0.6566460872704523	0.20410236245977723	0.9142610896987555	0.9140954574865968	0.9982683589269703	0.985434610613775	-0.590084	0.9410299656323511	0.1692536329373644	2.870501996733334	0.22433793588254286	2.669207206237678	0.8988889994355771	0.32665154986774436	5.741003993466668	2.488068534339836	0.8876508722118943	4.056797908371537	28596.24156533653	0.3060909569846777	3.0102582725634583	28709.74689587258	0.8972356362984402	9.190518496317862
0	0	55	39239793	1.4577545711308553	33	14.296495934966845	255	18.649977445591222	23.209087442433486	16	0	255	13.46267742771565	33.926845691640374	2.24356006350004	39239793	0.4632349868963313	612.3691186738533	3.0650188861849137	147.18430421457884	13.484204457857306	2.994889192866052	0.20119116805260864	0.8731077707905832	0.12167105970388577	0.5151564868128738	0.18475740483549752	0.9432712622973412	0.9429593301286412	0.9986573495694209	0.9901873420797644	-0.634225	0.9098344527069963	0.1099259550247747	1.5383426829248905	0.41587438454106945	1.936935885619031	0.9191563795244505	0.6112896267123467	3.076685365849781	1.8116759990078766	0.7990200902296652	3.0394746471943774	15253.97480273386	0.44744873435023497	2.939916958829091	15792.143938282832	0.8574060425856757	3.3015458625443665
0	17	63	42614461	1.6700321060669272	25	3.3771357059271168	132	14.612992601218744	39.26231532524807	38	0	132	10.298673196346778	43.351572165969955	0.5619415242736938	42614461	0.3627160998189993	337.82940456209144	4.868998438318572	16.10837838749841	1.5358206281959892	2.254521028232672	0.18427088293744368	0.8483475630922185	0.18395465852648965	0.6676913163927443	0.14640285544067574	0.9080753748052475	0.9080542931778506	0.9950209878574109	0.9737264099321256	-0.528473	0.901339214004502	0.18367796216690488	2.086006882340994	0.26226405358745886	2.4369702148432446	0.8486791933204954	0.43551772336278594	4.172013764681988	2.2512147141437544	0.6096979777925291	3.910847356685101	6257.716207276737	0.275974253904156	3.2763666526063973	8224.587563395811	0.6234707633510768	4.998809261300992
0	33	135	749942492	2.6470227515090268	57	4.0541734272373215	255	33.21843114858506	78.77306659021163	70	0	255	23.471665350615826	89.23819513107354	1.0312191005217866	749942492	0.19047589432547724	1758.2594502256427	16.099213459761835	478.65529947763844	35.94014738364703	10.982798064871446	0.4213278411046027	0.9260387296648818	0.309087958423849	0.9476360455800432	0.31917946181680174	0.8560031746986587	0.8538635196320608	0.9967598396990018	0.9748278971819455	-0.56048	0.9714467460521181	0.2685471113221419	3.6686282880321324	0.11569568272623348	3.803177525841696	0.9297146164298941	0.214748226851924	7.337256576064263	3.40933993443379	2.851031476494013	5.293085239669953	16303.955220710819	0.17312770348943773	4.152523598867321	17937.68639631317	2.8772810880203203	16.38713856413197
0	1	99	85560357	2.297617372118468	46	8.28783348242318	255	32.10863154124089	44.273676880222844	32	0	255	20.20195456288704	63.02508564542228	2.014535581141865	85560357	0.2645144142443201	2012.0029561184351	8.111255591749794	1119.9966744343997	80.55420974590831	11.359269566287526	0.717738690143747	0.880885247728196	0.2686807500238579	0.8484785621414197	0.640465492070931	0.8915125782908344	0.8891152812483581	0.9956989201544066	0.9795337997739171	-0.598419	0.9639235506998918	0.19109056254301815	2.334686620073684	0.19854947045354587	3.186846172165545	0.9338147605612841	0.35100915819335654	4.669373240147369	2.8812480724538045	3.0192520641078184	4.473046337968488	5845.048189415042	0.27135785466179396	4.0828895044438065	5697.640482822656	3.1179577456896066	8.705013927576601
0	8	71	225410677	1.9389495210231869	34	8.456099656326021	255	20.795049604537354	37.23447540531021	32	0	255	14.20230078722738	46.32374725250239	1.6238843970253403	225410677	0.30490393856393516	759.4834008050724	5.203303653606018	168.81126922639456	16.00231240603899	4.657298435903958	0.19295487857737292	0.920315540753446	0.1448973265422811	0.5824265402711574	0.17023706577516293	0.9301667819135325	0.9300361507054671	0.9985846602847175	0.9881308220586484	-0.657702	0.9578456007398777	0.13785037236628728	2.021683790885445	0.24001686242726045	2.5882580565113797	0.946777455497201	0.34361239713312525	4.043367581770891	2.4407855821915585	1.2125633286203334	3.833030971975804	39995.83219253068	0.38075675858963165	2.7265592760389357	32028.024418571444	1.2354585071489945	5.364584027493502
0	55	96	734970937	1.6530636463492843	22	22.90007260715285	255	14.078856628291698	75.64774749931058	74	12	243	9.097805270980412	78.36964531602875	2.5336030738153252	734970937	0.37799738166604824	419.21960524069664	13.16957599664595	159.24474889823819	10.59620023607842	2.8285325571087188	0.194943366935033	0.8709836848815	0.13263972694186435	0.546476493316989	0.1756732552104716	0.9379051606302122	0.9376386040166773	0.9985581219072072	0.9892428154102132	-0.628208	0.931364178947471	0.12066136688086798	3.53711436231838	0.3051200182118589	2.2548290442169194	0.8921570053336645	0.40059802964449226	7.07422872463676	2.1272071156728387	0.755868981010938	3.4416414955647445	50982.54772827931	0.4260368165683046	2.5949389968358823	45233.812671830994	0.7619676500528806	13.289770780582783
0	27	125	288652851	2.634897152711916	55	3.7446623344311134	255	31.396887352047344	74.59458461538462	72	0	255	22.584637920116297	84.29294720017985	0.6954132738202767	288652851	0.18433482012781063	1540.9488937505328	14.501566269041861	320.84614231787486	18.901468213226913	9.599917096867665	0.3411686145050018	0.9312838820669759	0.2218864181858896	0.7582249712100255	0.2866627473494693	0.8964480809771179	0.8956591714875519	0.9975990742877302	0.9820345225247767	-0.654547	0.9821878321855383	0.19886632083542674	3.4909652782428386	0.12744205835780012	3.5320612544389154	0.9538989022866925	0.19168380400597335	6.981930556485677	3.284986694270266	2.4852714278431667	4.96665049467415	10423.961723076924	0.2565898270295858	3.6129814031147927	7488.602067692308	2.5217226982248526	14.851544615384615
0	4	84	89643302	2.165508274294994	43	3.1681856121812113	184	24.234920240871975	46.29645806319525	45	0	184	17.64831224204563	55.30706981580121	0.49657669106880803	89643302	0.2469642121542417	915.5099424127128	6.952449351788094	87.78935010816248	7.986922717598329	5.207388353540491	0.1986244181477503	0.9261304663932697	0.1934900657643013	0.6998248580132058	0.15674544373029362	0.9041106925150908	0.9037684023561943	0.9969512094299217	0.9785581521637827	-0.614494	0.960243750720661	0.18899750742878343	2.387492975518048	0.17589706641266056	2.9708893817349504	0.9273463361232365	0.2467158764167321	4.774985951036097	2.7583255319539433	1.3515031929220602	4.367496794986587	8076.929638981778	0.27560668938039234	3.5072474432294523	7237.533201392206	1.3933312299265381	7.216167337746537
0	34	126	232394622	2.5266557757292425	48	4.827211505239609	252	29.544171645108687	75.03961393970862	68	2	250	20.253704506088546	84.24944854078517	1.1802969461382717	232394622	0.20914953460477798	1467.0259192058948	14.364098444383071	379.81462586138457	30.232147813780497	9.068181416484872	0.24555035096746441	0.9468627103646523	0.22919189126236744	0.7791714441068811	0.18575944091988933	0.8880584570866299	0.8870399003393259	0.997994355954772	0.9810047463610474	-0.627671	0.9754016371670151	0.21555830733241238	3.486867224666093	0.1456284181263574	3.433827819527587	0.9508326605222845	0.23183742027580015	6.973734449332185	3.178307242339697	2.3284329418630847	4.841774135187226	7955.55111328304	0.24298436557475458	3.8657812900807347	6847.764912495037	2.427832308598801	14.83106807977765
0	47	118	502311082	2.2131649934768935	33	4.875544295667941	255	22.073872950156364	79.17147520045413	74	0	255	14.40141066181648	84.43055648000245	1.0959285215278578	502311082	0.26727013323305504	860.3963821067612	14.84435485228374	142.85323823378965	13.259724356401799	5.542092552164167	0.21335899976208483	0.925794176861923	0.2074211548210463	0.7291565123780795	0.16658676701943465	0.8969904882886093	0.8967679556856992	0.9982610339967599	0.9827476373902974	-0.596664	0.9607029084005493	0.20415811133145914	3.6758896312232547	0.18659829312363865	3.09177569804735	0.9348874855191265	0.3272367632300612	7.35177926244651	2.8730133710620342	1.4388628879815628	4.569635662009326	17295.98951252395	0.24545504168770238	3.3567974688258646	18833.189938267224	1.4631224548039736	15.054637053856524
0	63	149	1287597559	2.495855851076475	46	4.044522137059563	255	27.361004339158523	105.41715820769959	103	0	255	19.4340605614697	110.94762303071093	0.687140782755297	1287597559	0.20701478916816726	1196.5978115775727	24.2389608810166	238.207902998057	13.593195439010605	7.751568107940332	0.24232794010001102	0.9393650838288936	0.19042491264358175	0.6943518733657275	0.20231713117025119	0.9090003713973642	0.9085160706414355	0.9981207140992149	0.9843930288773698	-0.66943	0.9806462720009036	0.17683735402095882	4.728810452018688	0.1507989824386877	3.315380189922794	0.9550636864150552	0.23832831437379265	9.457620904037373	3.107679677072563	1.9984740120100861	4.6559403619370805	31423.211753008996	0.30040449846571315	3.3441747741385903	21654.3679913578	2.009690735717881	24.43460512604801
0	43	113	405860888	2.215467347361695	34	8.340627618210446	255	22.742556246408945	75.79982073498655	71	0	255	14.584062047223162	82.0775703245216	1.6864955979993812	405860888	0.26476345730967665	991.1147269206906	14.00171236587995	287.52245631184644	23.265561876583675	6.091372649682519	0.41446798834279047	0.8723354303114594	0.24092150093816622	0.8046562450607102	0.35096142159361027	0.8904562194508717	0.8891212704019162	0.9971808862283755	0.9806874439616746	-0.582099	0.957136533129724	0.20573265628830836	3.5471774663556674	0.18483660264325186	3.123932392884287	0.9131129718904778	0.32341342020927494	7.094354932711334	2.8468567247550203	1.6264601595063273	4.532882128808397	14884.353019287588	0.24705960593711762	3.8357640081623146	15950.939249078778	1.6656277149246193	14.322361650566013
0	33	75	64020631	1.7987885470164882	20	16.04683403137156	255	16.86786085828031	55.58175442913386	51	0	255	8.5385514492517	62.7556930119761	2.970291135793668	64020631	0.36704022700037586	848.9455799928446	8.699857529023253	425.0049800342857	34.777938709300386	5.263461562873848	0.30974486239501586	0.8886136380559164	0.21369972218820432	0.7388988495950474	0.259805226214167	0.8985417405428984	0.8980098725200776	0.9978111416451696	0.9825975103480823	-0.535528	0.9178996730322946	0.19733156284315853	2.731559852394812	0.2574878686999795	2.6218099658445535	0.974611473783129	0.370337993018349	5.463119704789623	2.3947753560770106	1.3933016063172161	4.1116902294085325	4149.2406496062995	0.25524364232322216	3.4837292662866575	5966.60593011811	1.4483459309936197	8.963890255905511
0	1	76	204320977	2.0052443365170545	44	5.18238796433408	255	24.189889639459622	37.62026163054321	34	0	255	18.18414241291298	48.12633585538892	0.9778453795624048	204320977	0.28530434463775156	900.8601177151716	5.51816879171037	134.90942952390253	13.012153309017943	4.92480760196894	0.22421231950556908	0.91276390840653	0.1863475160965967	0.6887566581394304	0.18638101762125742	0.9093456656076965	0.9089683016235015	0.9982842889104007	0.9846404565437172	-0.605991	0.9513712849923921	0.17772331549555495	2.083986883340968	0.213761401518344	2.775138754900239	0.9229222919780258	0.3539593518331722	4.167973766681935	2.5729547703958766	1.2872549803686275	4.113280985707409	26345.044118980684	0.29864246983518505	3.3690382088848603	25168.40806656389	1.3154222787074923	5.721728484628639
0	57	113	665148465	1.9358454780853516	28	3.7316084806006753	208	17.57715146690163	83.15756621555228	81	5	203	11.965538599052488	86.18108406704722	0.5927903737941539	665148465	0.3120647076851834	511.99843207749717	15.569030141079232	41.449544246264814	3.338485289264836	3.368498428170216	0.17153461520567392	0.9029909716087596	0.17135977545507586	0.6437606303944894	0.13909622285157153	0.9143492522308951	0.914337596247522	0.9979082649563875	0.9828656119067706	-0.598576	0.9453796363591984	0.17120679067330258	3.8431480255172685	0.22907848219088023	2.7005568333390624	0.9074158498009148	0.3562651037006945	7.686296051034537	2.5281104347474925	0.8850082608439725	4.108322370957347	27030.680334092634	0.3018299202073857	3.02682519074488	27947.266961454287	0.896793249165349	15.699472955469204
0	0	63	64275887	1.6134590634554251	43	3.6128202901817046	179	21.8418692143445	25.074409384451894	18	0	179	17.216337841173022	36.24328513424243	0.9906743122198414	64275887	0.401412581136576	684.8497113429088	3.5888641751791424	51.31925242549796	8.132485408093274	3.276574156333612	0.14180018784469423	0.9169688676038926	0.13799647775621346	0.5771588400491963	0.12110943530334713	0.9316331268456892	0.9313821321307413	0.9978236947634203	0.9847092587826333	-0.616932	0.925351120488912	0.13469265436184658	1.6748632155406031	0.3412807966095021	2.2141220666494412	0.917298414182129	0.53908624351366	3.3497264310812063	2.06347812198986	0.8545935860445767	3.3468653840852256	19537.893811820486	0.3992866388420765	2.956030768995548	19641.920420174938	0.8667980479455791	3.7071650453690834
0	0	62	260954664	1.443203905369269	30	10.96269661105165	255	21.845845163530793	20.87520674115249	8	0	255	13.781350346585034	36.330143669345134	2.2856349917743843	260954664	0.5162278513763017	884.105	3.460252237909731	249.52090461027484	24.160673211150762	4.354260151274781	0.18368032042485366	0.918882361933148	0.1035490436522078	0.4584780475536915	0.1720125044831338	0.9524736679073614	0.9522544282494274	0.9987833763527876	0.9917084051867835	-0.685172	0.9248229394720435	0.09207861879227361	1.5548609779872757	0.4750605833986853	1.8790607542037703	0.9549621676103976	0.6730875504819807	3.1097219559745515	1.772795114126085	1.1344851179249085	2.7122032300616956	109540.98643474566	0.5540459885122511	2.2644208711734772	102063.92472346	1.1710469901726266	3.619485005892439
0	0	60	165811197	1.515480329761864	34	8.85128134818813	255	20.538983623322913	23.211015792249697	15	0	255	13.936797400400593	35.86245708160043	1.925793430580333	165811197	0.46898568020889664	747.3645738215681	3.422482007194735	151.25546833772228	16.987351900275478	3.813329966634988	0.15475330964083833	0.9217918497877908	0.10968878452168893	0.48373547438803854	0.14159925408768229	0.9475990279042426	0.9474635019832255	0.9988938062903014	0.9910497568200984	-0.668917	0.9278724539781261	0.10300797487163273	1.5836092367211483	0.42144697992627006	1.9923382801682012	0.9468525839441544	0.6222863259308421	3.167218473442296	1.8796426379075832	0.9920208190689569	2.9586124607535353	64248.88538984208	0.4983469748832031	2.387974265877409	60463.509835251774	1.0241133518011776	3.5733920759517237
0	27	61	25366688	1.3120209681296664	21	7.0171153706041105	153	11.361536264374923	43.25168281070432	42	8	145	8.170611392449574	45.632323855606764	1.1349411696736225	25366688	0.483503642465673	211.60091450520278	5.43000124353913	10.79521621324038	1.3537759479441411	1.3400060742019624	0.17085032056070615	0.773640992344341	0.16917686126037046	0.6444318226680537	0.13934072178822257	0.9156852460622136	0.9155789152998484	0.9965870178936176	0.9788759603930364	-0.453111	0.8206618349939978	0.16776200895415402	2.2666515898348973	0.37213950911305127	2.0073585305810124	0.8192254667309653	0.5552066483710356	4.533303179669795	1.83506078030733	0.37771409869066713	3.4466578482929107	3614.8425545887376	0.2967363778188095	3.2544234368467446	5890.041372516828	0.3885279736830025	5.569364636348711
0	57	136	1915191604	2.300507254275329	46	3.304374468184326	255	25.35362325931533	93.70320396148333	89	0	255	18.836058447091393	98.67577781747616	0.645791974784651	1915191604	0.23318357324196137	956.618695236578	19.727537144861568	116.80565024726553	9.171219539044928	6.067960806966284	0.22334449778919294	0.9289658343694017	0.17162936887350405	0.6441374565534759	0.19061803719527678	0.9170997237496856	0.9168948965912702	0.9983506214474855	0.9859189285633384	-0.666928	0.9745551184721948	0.1633391163340551	4.273918677098652	0.1740782842510447	3.0612640282654913	0.9501662434210396	0.25433486202078404	8.547837354197302	2.879848179161247	1.572826326188869	4.3567010092080185	65513.920658484756	0.3330753386401454	3.0160128602929257	45865.809755254355	1.582057005315755	19.892523412000365
0	1	60	144252589	1.6393426408649407	32	17.651897410536183	255	19.450526607842814	27.610126452669842	22	0	255	13.480818557766298	38.43194206503606	2.537188849265275	144252589	0.39344404568740193	714.6950881578693	3.770068930443082	270.2086720177683	20.214689605870362	3.8593567430049185	0.3238411248543707	0.8450068734859748	0.1509292590028326	0.5798801205469474	0.2996330696381521	0.9334885183776976	0.9331302493816709	0.9979812127709188	0.9881446178281906	-0.621934	0.9290707352133517	0.12750559024433933	1.6988779505504374	0.3268741547468123	2.2404966779277067	0.9156825736375035	0.5098291669676798	3.3977559011008767	2.096516589157452	1.0457994669648218	3.406180123018057	39661.065141043364	0.40609292111855183	2.714847133807393	38425.7127220601	1.069078641844327	3.990477653202273
0	39	91	183925989	1.822325145745298	27	3.535177721802525	166	16.187652510902176	63.559519767159834	61	3	163	11.43185002029773	66.79052890488752	0.573805403478344	183925989	0.33144435811976014	421.1621983626337	10.046679183042787	27.422397469046068	2.429191294435183	2.832782968635073	0.17391959234340826	0.8842176917965311	0.17364964110603692	0.6483791448694679	0.14050056291863272	0.9132201713198768	0.9132021745707186	0.9965222193634806	0.9782975441844867	-0.573995	0.9309262345569453	0.173413433773337	3.062998990325073	0.2411166253552505	2.586234172113145	0.8908900196638485	0.3998134113909745	6.125997980650147	2.4112916198103047	0.7516756402446202	4.016967589161253	12222.238855202522	0.2964404282125278	3.0328588388263897	13665.45088527771	0.760339643872342	10.14996361872423
0	4	74	166370549	1.9414819198742876	32	12.038338592009083	255	22.191069549326293	35.7645298450872	29	0	255	14.109934114238298	47.464494053486334	2.2043792426151865	166370549	0.31810195290449583	973.7766007133062	5.284562134717014	369.34585521890074	29.847656177389478	5.668299126935373	0.37811819728857665	0.8748600478305646	0.20102976087896024	0.714533386430482	0.3342876029487343	0.9095545674772981	0.9087129337125042	0.9975217447729108	0.9840060379754733	-0.592259	0.9448041397011259	0.17147225206417976	1.9904802220127498	0.23984824663342574	2.722326430616689	0.928224081758482	0.37092117262086866	3.9809604440255	2.503234833751022	1.5116043310559881	4.0491999441912245	22792.077781388798	0.30863500408120464	3.4131501549423677	23491.193018091213	1.5277977499898754	5.521354674466472
0	34	113	474937011	2.254340582357157	36	5.142966344327238	255	24.205830919022443	67.23621651916027	60	0	255	15.634968096859795	74.4671040807517	1.266470733558334	474937011	0.2609062918558203	1024.640778362105	11.79914202934708	204.91200372939247	19.89741897730628	6.4468855767233535	0.24044200112548375	0.9279791194675001	0.19468513386617756	0.7044099238459789	0.19947339030928857	0.905550146053911	0.9052449048704616	0.9981764857443182	0.9839798114771199	-0.625021	0.9672995187405254	0.1856836008916785	3.20117324926048	0.18942010397971087	3.0825479645275866	0.9497055348609843	0.3213842248422163	6.40234649852096	2.8738690948668406	1.6718318944622093	4.523403654449643	23189.750577960443	0.2707627977717633	3.2759041259081743	22345.580272283587	1.7008749544866124	12.04717091282722
0	52	128	1059206346	2.3089858913920827	42	3.125781296217185	222	24.115259494879783	88.02336147477466	84	13	209	17.357684626293157	92.95096610361956	0.5572659381186784	1059206346	0.2321669351289153	891.7699342773872	17.69188361426748	104.61152690530739	6.938036835145933	5.838813875563199	0.1970853481541566	0.9346591957533981	0.19292413809968326	0.6994351033869541	0.15609303368961816	0.9041993248226569	0.9039531822542258	0.997600724239265	0.9807448172025672	-0.630728	0.9702189904400467	0.18958051687650965	4.035027433910632	0.16412531273874964	3.1564839433948153	0.9380599310274568	0.2553853922232139	8.070054867821264	2.950269988719066	1.5089748059293389	4.568151730138427	33612.36904441453	0.27417406129462485	3.2511736360369294	28462.50541212937	1.5160665751911095	17.85739222643664
0	67	113	543684485	1.7367494196066326	23	9.162322254740575	255	14.948371588176805	88.92242118151209	87	0	255	9.897532429079687	91.2187055075102	1.310710678758788	543684485	0.37087885796027825	413.6552456836407	17.192858791258544	50.042490108940186	4.47543102122193	2.6382976606577886	0.2408805705523927	0.8323570150942013	0.17160851538159883	0.6423411521681571	0.20848981344176604	0.9180182086907773	0.9178114866770333	0.9982696230020849	0.9859947031071385	-0.571794	0.9224580621151782	0.16117758186341943	4.0735112865926215	0.2822128610035233	2.4567026857286836	0.8928677341432886	0.46776277503416647	8.147022573185243	2.2795731565048483	0.7197945578025453	3.80787	21252.72825221916	0.32526367083286134	3.0014827763026	24233.22457912458	0.7437654447471627	17.428252219161312
0	41	118	419869375	2.301952166483926	43	3.8206261827110475	255	24.872414367738482	76.77177944046845	71	0	255	18.08915105000565	82.63997362492738	0.6894462691130581	419869375	0.23705982797352995	935.4591222727588	14.23283600141633	128.1431125428422	9.26617481076457	5.968850158151518	0.22386528442580308	0.9276015930000818	0.18365706488588265	0.6760903477068406	0.1864807168854967	0.9106445029482372	0.9103650823709439	0.9983012901555247	0.9848709777115155	-0.6471	0.9719000569293944	0.17585542057761808	3.577229562486281	0.17376029439111657	3.1023441981585864	0.942218347240167	0.3134423776550322	7.154459124972561	2.905733952539303	1.5481788606443305	4.458587601768731	18556.250422901758	0.3018258038858451	3.2051403474647695	14574.438223812622	1.5673418875290015	14.452732595966168
0	40	120	590823735	2.370547613686695	42	4.75366846054603	255	25.455121826330462	77.17049985759043	72	0	255	17.656591867474877	83.73517480809609	0.8933963778569389	590823735	0.229757502842265	1056.2934518720447	14.495797279348373	192.6150173722446	13.995767751958784	6.579878201303499	0.320189637771265	0.9071333769824188	0.19404860709997557	0.6939811186802816	0.2794468277366376	0.9098567179477739	0.909446257558238	0.997826012919402	0.9843640589376043	-0.650064	0.974888668965201	0.17503211724189643	3.595950749627269	0.16768397715704864	3.184434035981669	0.943902543366243	0.29145755007791385	7.191901499254539	2.976738489203518	1.7250169597686913	4.5939855147428235	24142.786124560906	0.2865136490620064	3.2548665588438874	19360.286219500616	1.7513208577464185	14.81891436437862
0	49	121	644229682	2.2230156643729235	30	5.502331321899639	255	22.009964337960493	80.55820576717693	76	0	255	13.575814829275362	86.01291152375686	1.1776266231408303	644229682	0.2709927023448424	908.5964323668056	15.279419625099196	169.74567647684205	15.085104291497892	5.728410975449664	0.2530646344890111	0.9152642714407366	0.20396390997631691	0.7179777286640513	0.20775234053897018	0.90090093649085	0.9006540869779726	0.9980933615848302	0.9832158818587047	-0.609508	0.9630916675720296	0.19543582325810474	3.729687862833118	0.19167747029981722	3.0721325786898186	0.942966933985879	0.31543724322183725	7.459375725666238	2.857164588506799	1.495368902484669	4.533874276202753	22482.424890042374	0.25818423374226135	3.2751909914341093	23597.773527486534	1.529602234303042	15.546641555369263
0	44	104	686342835	2.0803948661931626	33	8.132069687042105	255	20.06146445939979	73.14262037915113	70	0	255	13.641233101645026	77.99312709740309	1.5124100917093655	686342835	0.28812542912441047	733.0849585030596	12.91655494146571	160.56616553525856	13.379914947588478	4.681709950783568	0.24832418165838702	0.8990157681959123	0.19108373237422133	0.6941007377618186	0.2085113385232143	0.9078430639852654	0.9075278635193699	0.998161062136556	0.9843243613047201	-0.602906	0.9548811120043488	0.18089332685207568	3.4363053334944023	0.20802161546516368	2.8884702014073844	0.9295672759274135	0.34021903939467024	6.872610666988805	2.68517801510052	1.2325085331104886	4.301313941986293	32125.658737403726	0.28472369062938135	3.14750490079831	32509.48029353635	1.2656060960338482	13.152520140741462
0	29	62	42612150	1.3077515140318372	17	5.628227587657598	132	10.548107847094363	45.212522323773506	44	7	125	7.136602430903194	47.310339255190534	0.9610294297810997	42612150	0.4879899993997441	194.09602556350524	5.660082323287809	9.626894525766673	1.4407303251396466	1.3656783489302895	0.17943748382352645	0.7678588865072631	0.1779136600994155	0.6610126010506893	0.14428087376802567	0.9112971405709773	0.9111955523227033	0.9951565159387863	0.9746109739808713	-0.441625	0.8149818876612023	0.17658031434081847	2.3159278082377788	0.36876599303220425	2.039848603207842	0.7876059065827727	0.5546682457124612	4.631855616475557	1.8568691665682158	0.3862789581884539	3.464391262046053	5513.486290576741	0.28960428041688946	3.1854954038269003	9290.35360857233	0.3852744359506972	5.758377980880344
0	40	105	847533411	2.2295014938365147	31	8.541281351165502	255	21.426235645659805	72.15633050626683	70	0	255	13.171598092346995	78.31469271305671	1.267365136708539	847533411	0.2688123088644925	926.655062610886	12.945483487640937	258.6647921302492	15.662051968059574	5.84295351191401	0.3073259465494432	0.8998974444866102	0.1763727768531269	0.6545636619315035	0.27363184637681165	0.9198842743361453	0.9193448578165229	0.9978768200927707	0.9858922377670878	-0.659771	0.9711589290934165	0.15345210584780017	3.400229830285038	0.20325534113272656	2.970969066794811	0.9390456189485415	0.3334386902923462	6.800459660570076	2.786807179261084	1.5375698646158638	4.2605227342830565	47389.27623237908	0.3429333678204987	3.065916285760306	37146.63533736649	1.5701226945603934	13.189090224910991
0	28	124	728941982	2.5724264067898686	49	3.313631236973091	232	29.160358786497863	74.09895387854463	72	0	232	20.56031972196744	82.77323980641762	0.6174268303248442	728941982	0.19474960184155518	1360.7542621560315	14.220352070685532	250.8036632473152	14.866370513316042	8.764693557478497	0.20246969623149594	0.9547959513385509	0.19771613953757894	0.7086840434538482	0.15910021536005484	0.9019134534170263	0.9016172859006023	0.9979983230204705	0.9820615272720528	-0.662305	0.9817448705970425	0.19375261991589984	3.4755987869279084	0.13621697928779644	3.43355038628728	0.9559901246276111	0.21561992173784142	6.951197573855815	3.221946082128353	2.241790813427498	4.837724362212467	28728.22118936396	0.2700198433107814	3.3092305191104794	20719.99438872858	2.2589492997226692	14.41350464786217
0	9	89	440884992	2.2171987739896784	38	4.8782901271025265	218	24.383341576130743	48.1693635956353	44	0	218	16.289050587607335	57.860384075095105	1.0024425040309435	440884992	0.2502432726459599	1027.5364561090032	7.5825960315369905	187.94163594527063	17.31492709216178	6.056086590188684	0.1817995206519824	0.9415533463110474	0.1787060517782156	0.6652557232078501	0.14608458358484175	0.911160158728302	0.910956320998269	0.9977856395881544	0.9821574737477904	-0.642135	0.9677380570943207	0.17602187205795064	2.472652097827284	0.1814528956475854	2.995449778175857	0.9473083260381951	0.29372606073332813	4.945304195654568	2.8068625310411663	1.559471527710167	4.352862372683344	40578.91914528487	0.3081326960832001	3.25052604557579	32955.2873045644	1.5896758338858534	7.757200458642449
0	49	90	344321069	1.529108018629536	20	26.119364466521592	255	13.571357235341836	66.83996099711717	63	0	255	8.749497902097902	69.75504321094257	3.037176451686414	344321069	0.4525595868110424	398.1856672643202	10.768342976561875	128.75315517303113	9.634747787526877	2.3910823808313735	0.343029214154843	0.7488439058627825	0.1530560443090688	0.5893466774678742	0.3181519821952694	0.9336842893907846	0.9331023084221537	0.9978785129079768	0.9880451157590096	-0.591901	0.9098654272329543	0.12506977376942785	3.2025496300264034	0.37766424858904146	2.131847737926095	0.9022869306547121	0.5788569523204696	6.405099260052806	1.976205954109245	0.6835278987465542	3.339632974114844	28926.785342829688	0.4087782678032571	2.864067387660795	32024.926601096602	0.6947282832057788	10.99851619467526
0	22	73	31680241	1.7738070988814685	26	4.143921368528517	154	15.898875807188814	44.716095550637256	42	0	154	10.980437067867735	49.17098042890511	0.860055133217095	31680241	0.3545946429095945	418.25611504604836	5.928741345311396	28.743123816863147	3.29332897622454	2.7215877430451796	0.17317663328643593	0.8802820020363935	0.17196200641011103	0.6574721709564921	0.14194876693194924	0.9142214346076654	0.914140459482577	0.9965392174328593	0.978521619016463	-0.561293	0.9250713400534296	0.17089920789332672	2.300349747633959	0.2671376059323489	2.524903497568566	0.8886222071665806	0.4509750400929071	4.600699495267918	2.3476629173371264	0.7236910940829038	4.0154411255692635	3662.0142715408683	0.27947907132266414	3.2707784009130156	4646.253606044417	0.7455473531153136	6.119819888575136
0	61	97	174657193	1.443468919891074	19	4.683410112206465	173	11.567248599263324	79.33954722056187	79	15	158	7.86488881737189	80.77654552118408	0.39693249918699863	174657193	0.4362441932030072	230.08655317215755	14.048577371262978	9.766334512830802	0.3317963586553033	1.5624714202696546	0.15718659595453416	0.8170944343170121	0.15684378212439093	0.614287964712467	0.1303372458931378	0.9216352445761617	0.9216123903208189	0.9968570442631662	0.9803992885376476	-0.510102	0.8682899858478615	0.15654382002301565	3.7009802532512586	0.3352483117564924	2.1191616897064534	0.8246153472392996	0.4948673132582833	7.401960506502517	1.9603463105915044	0.42991450405604736	3.5644353147165555	8682.000597728631	0.3243425208356482	3.275674173049763	11677.384563658099	0.44410540463646986	14.148871787208607
0	0	55	60072527	1.464275291418655	33	3.5333592091569987	127	17.940059250177	23.35925075404442	18	0	127	13.87280473344946	32.08559354712301	0.9807861132288783	60072527	0.43687541981160405	483.830717480857	3.0314720260956536	26.14123977296392	5.179076819431265	2.4240864962841346	0.14540886559174632	0.8866938740322008	0.1433006037822293	0.5807149199191846	0.12220837553417471	0.9287010750771382	0.9285605242898372	0.9960785776670184	0.9795661327062801	-0.575172	0.8953828055596046	0.14145587469890195	1.5690120489095445	0.3617554804079609	2.074050135346293	0.8894985498730461	0.5541931298524652	3.138024097819089	1.9224677214488273	0.6423738404689704	3.2476297387354975	22865.400260488073	0.3918528972526747	2.991073800408312	25492.554496846722	0.6486190782692732	3.1305182341650672
0	25	92	1249138361	2.174918571808269	36	7.070254229851693	255	21.527384883364572	58.71105993448333	58	0	255	14.83759329269466	65.18580422969278	1.0426395482947706	1249138361	0.26099113520227596	802.2005144413397	9.471839513017272	177.52940779233344	11.69800813241309	5.149689915688928	0.23594199586858416	0.9123485335836903	0.1927640454262744	0.6923177785640682	0.19441474183014468	0.9063848909904113	0.9061034247820096	0.9981966629760677	0.9841317352926102	-0.615616	0.9617139153898528	0.18422885965893576	2.8711326002019253	0.18365678052783801	3.007038090579399	0.9234821083691264	0.30031804688248226	5.74226520040385	2.8022704558691043	1.3464079778893785	4.391670417249469	86012.43818948127	0.29258817430794626	3.2201148356016027	76723.82500654827	1.3521003994041163	9.600998057631536
0	9	63	269760575	1.7452023422018705	28	7.07567430832805	255	16.8535267295959	35.86309192838313	34	0	255	11.707231097776408	42.00776028541077	1.0455757769564813	269760575	0.3390796156832412	478.4905615328756	4.58332814633628	56.03164281743412	5.585680366483918	2.8690432421125536	0.19594158806502895	0.8719846420399291	0.1864509268123119	0.684000971722679	0.15676701148115582	0.9078857783010316	0.9075431208991351	0.9984085552179615	0.9845150622307651	-0.546088	0.9149883068584986	0.18134963125322429	1.9786482218848385	0.24283216251415762	2.5277093054697435	0.8816302992299824	0.3737546481890183	3.9572964437696765	2.3260247194671924	0.7662462075443954	3.9167888401522526	45599.61588680504	0.2982921055727783	3.2664785850964657	51834.7617698814	0.7752092937923135	4.717071479502057
0	51	113	986215342	2.1043654939310827	33	8.180443197853467	255	20.248051300442942	80.34899622718615	77	0	255	13.608393692972287	84.8346542814933	1.2786562023054866	986215342	0.2858001007646958	740.9573723441146	15.099677106533605	173.77074899042185	12.486208791090782	4.728826597329474	0.27062001197051916	0.891619185782678	0.20902407603754472	0.722728898812057	0.22139633311487614	0.8997008356375571	0.8993034601752121	0.9979457469201529	0.9828707710934099	-0.585069	0.9510769172161037	0.1961799699585589	3.7396687602297902	0.2008646293308321	2.962674799270305	0.9094824936992187	0.3139790193304012	7.47933752045958	2.7396522693611844	1.249861652324998	4.357126408832846	37595.77792940386	0.2743556510432076	3.3303183957775397	39164.045208088566	1.2686315665105137	15.261995285807068
0	7	74	296501674	1.9737764307765655	34	4.274289107080535	210	20.376686002375305	40.8255050083804	39	0	210	14.160038281204276	48.53104947585538	0.8138340053773073	296501674	0.29062401885089195	688.54090403863	5.74172185500445	73.77825677403308	8.106098716864231	4.0875124275666215	0.2004451538488557	0.9064699513902192	0.19546440418389197	0.7002275172636778	0.1572430008464804	0.903080375127763	0.9027658728745505	0.9975601567474272	0.980498520074484	-0.580279	0.9427505863178725	0.1912719767357592	2.1840220794627077	0.20314496236443885	2.798266089881009	0.9134682123715125	0.31923389015438963	4.368044158925415	2.586518434633255	1.071989395353869	4.197622999425752	35556.60114068743	0.2824440669215534	3.350763124803133	36586.367109119936	1.0746637690864567	5.865166932774111
0	39	110	1082740744	2.2984408249604846	34	7.228088249436893	255	23.041479463373918	73.57343092146169	70	0	255	14.79962606451454	80.07226814046885	1.2818023743277909	1082740744	0.252191529042348	998.518387604048	13.525496139615008	282.75410313463027	19.807300470312015	6.386449495416722	0.28118725772450626	0.91558272034251	0.2211023842611839	0.747859185007477	0.2263056474578249	0.8935282799147077	0.8930976644967392	0.9978620970506549	0.9818542958873315	-0.601193	0.964185837070481	0.20836015675483413	3.4639829055990172	0.17153569318170897	3.2086666139163613	0.9296679387464695	0.3033832470218999	6.927965811198035	2.9695231322388653	1.6669091882853069	4.6688609831463275	42025.51647095747	0.2488587072590495	3.492210487711654	42588.340083968425	1.6781081053297768	13.68893191925293
0	76	159	1680434835	2.438661270029282	43	3.2552815219960594	246	25.78685912943582	114.82755667847998	111	1	245	18.03842446181875	119.36286364374392	0.452781777308722	1680434835	0.2183504793017972	1062.1254444854733	27.70980940833158	143.70166559346364	7.474769520514645	6.7297744275231395	0.3848918927133965	0.8918143867397744	0.3148901047255682	0.933646337892797	0.2788549426318239	0.849208464310119	0.847820167809656	0.9963744582664434	0.9717995184415992	-0.517987	0.9554861634409961	0.28903516357390835	5.111123937881944	0.12278357004221929	3.611830559257529	0.9031141677628616	0.22087355498037559	10.222247875763887	3.2367101899887403	1.7786665800591344	5.204503671087939	18911.04095094365	0.16033643320624397	3.8873654997393623	25753.565631729776	1.781870550011119	27.91285842673766
0	74	146	2085209003	2.2696086625233423	37	3.7770144613491103	246	22.610760684805534	108.00319567354965	106	0	246	15.661236161971937	111.81302451421149	0.38460369131540906	2085209003	0.24731209105197707	837.4621753166052	24.63180718125984	96.77335484744106	4.927486438974205	5.260498461892627	0.35300092247608994	0.8742065960225645	0.28502227844173234	0.8859161128032201	0.2662858928850391	0.8637531701840189	0.8626816677863086	0.9966771270666497	0.9745033404871299	-0.517537	0.9470258287482803	0.26230575771676	4.837864335013943	0.14837658220588124	3.359261940636377	0.8883764009761965	0.24991861697297799	9.675728670027885	3.0262491836136483	1.4033748460921793	4.943790413172601	29475.08847159268	0.17672187730287958	3.7946358973251835	41248.68904237715	1.4108054813827746	24.847728853394727
0	39	118	554452194	2.2191207011719603	39	4.313600055311608	216	24.855911506254714	70.93391801383162	62	13	203	16.701736256375497	77.76943835625617	1.2237632574145858	554452194	0.26139061663505003	1016.4648174545432	12.779889389450991	180.6382393660054	19.582428018578522	6.511174778569389	0.24406326369560288	0.9277018578367029	0.23106351582862977	0.7893770508945968	0.18605230956798532	0.8865349489680043	0.8857674396229904	0.9970366726321033	0.9770099989365785	-0.573478	0.9565903874306076	0.22062693691514135	3.3485975397706493	0.17809638046176615	3.156186741045658	0.9359357264285537	0.31826127537364685	6.697195079541299	2.892572318254252	1.6888095105662482	4.664306179455636	20533.095665074066	0.22397948889624175	3.762053952295446	23962.723389401574	1.700509742559581	12.973209415973995
0	23	110	489092392	2.474725715952837	46	4.577837434749106	255	27.485733517068073	64.04569754348373	59	0	255	19.26271925689268	73.12295611339019	1.0138056309329002	489092392	0.21052221772645213	1245.1153369293897	11.32864408081766	277.09235952962064	20.54649602808343	7.9339831797963605	0.383184748717485	0.9077637491309511	0.3202076246273325	0.9745127119573284	0.2732061395184517	0.8485652975988379	0.8459140886299533	0.996906383177146	0.9736963028844676	-0.515874	0.9564081298005211	0.2804086843820188	3.0726110216602303	0.12101003917019874	3.6657514730524623	0.9091181999010214	0.2114022364506604	6.1452220433204605	3.2492242423167523	2.079291982128461	5.184857598723742	15029.29281411595	0.16430664160352407	4.241019647833442	19256.677777656307	2.096371053675392	11.577877141389074
0	26	133	1264142412	2.7302221913858187	59	4.056720956812283	255	34.717902972071414	74.5837889654193	67	0	255	24.609755622053136	86.48878345851595	0.98957718934318	1264142412	0.17719839093131767	1917.5680876958604	15.2039719503541	592.0277572690945	40.503121753351486	12.158346160764193	0.3716647024916171	0.9406460748461111	0.30267409484183805	0.9408538777888799	0.27267598405876303	0.8569431539034644	0.8546132782947963	0.997041886295394	0.9751690021183397	-0.577211	0.9761945485471646	0.266165327368912	3.5010421069292317	0.1071510391397952	3.8799949017604742	0.9424664341404009	0.20919181612576496	7.002084213858466	3.492552973525884	3.1325027158139545	5.366089977759667	29980.33993703993	0.17740266004544444	4.20274725923639	29945.819273828965	3.14676114725405	15.441702762195554
0	25	122	1795184507	2.591172424677595	55	2.7776322149334662	255	30.630169852470136	72.31446408607387	71	0	255	22.67000153652069	81.38633123441032	0.3852103414150424	1795184507	0.18415203036958902	1394.3531957410853	13.810959012830097	221.44663671034655	10.18418792397014	8.985700044387418	0.18549839734318188	0.9595393360149137	0.17415852792088582	0.6506427470504031	0.15170436571906243	0.9136589208807815	0.9135679546891389	0.9985158042977802	0.985537514889453	-0.692928	0.9849949155289538	0.17176782537120716	3.407478046418893	0.13227517162280336	3.3845773244253836	0.9632134813765929	0.19541952793543002	6.814956092837786	3.2045850077236895	2.2927996104326502	4.728974606208151	85412.07235917247	0.3151469519530537	3.069570450578836	49909.43572685713	2.297682021601625	13.941680226401449
0	66	145	1739922879	2.322088858959993	41	3.491830127579903	255	24.919387824090155	99.2103184966857	92	0	255	17.630942598927785	104.0154065951922	0.755594121841472	1739922879	0.24307836993417295	976.5175129493381	21.652795868760432	139.20738329209496	11.36159840876555	6.389967160015184	0.1914488324968713	0.9418204221794367	0.1777767130986565	0.6636224334365859	0.1568515717727607	0.9119882222106466	0.911862634245179	0.9984762503995006	0.9852456128945635	-0.654121	0.9740563419220672	0.17482330928297674	4.483655362918715	0.17799533007503943	3.120679580537134	0.9511940524969889	0.3339083116963687	8.967310725837429	2.935936808780723	1.645353998128014	4.49810397342538	48030.7921874417	0.298665523681688	3.0086510189328033	39091.37729607382	1.649718402066369	21.765125794376253
0	57	143	1305199406	2.496808866932904	42	4.072446634468725	255	26.8520225850226	95.80401196410767	91	0	255	17.766591021090886	102.03119207151018	0.6730736169044811	1305199406	0.22019179429209873	1231.9554471145127	20.754794421749196	237.74028912091927	13.869526200712496	7.772978942183509	0.26684119207814183	0.9335260855393618	0.20934071006785565	0.7345204213478534	0.21870440516684836	0.8991821257984373	0.8986948804468127	0.9979878666579974	0.9828163303235147	-0.64227	0.9776089374435157	0.19675785791859873	4.344910036873401	0.15635696874011212	3.3784858820528902	0.9432698842378101	0.30037359004261405	8.689820073746805	3.14675801118908	2.0099550335654133	4.784064933867008	33055.0751665005	0.26364965237487936	3.4275198826253046	27606.546209371885	2.036801517219031	21.023178464606183
0	18	109	65612887	2.480496473484228	44	5.1535288237198085	229	28.976882905027228	60.04245540235257	53	0	229	18.813386196285204	71.4928817538227	1.2834153467388554	65612887	0.2158896895330161	1506.1356907225766	10.526726077797502	474.8942655806439	39.33970803737322	9.38251858289857	0.2834646661143084	0.941262716667093	0.26378254017983016	0.8459637420057919	0.2059614591909974	0.8713839103914383	0.8700769425035328	0.9972047262148866	0.9761688037278025	-0.587049	0.9683621226356488	0.24660954404161348	2.872550152509421	0.14132963635110798	3.466771146241069	0.9467527419470002	0.2457397988637651	5.745100305018841	3.166812398413513	2.4164958122532196	4.99869792763812	2393.871854794734	0.18648218857947604	4.3365395448030135	2771.3759445353276	2.4539369839421328	11.023136246786633
0	68	138	1312507761	2.2085342755570307	34	4.412720109524397	253	21.85144143539585	100.05612851061021	96	13	240	14.675120381395216	104.06207073437416	0.9472665713023131	1312507761	0.26154112556639275	817.6857129941448	21.666909140649288	118.58737375713355	10.43276816499629	5.318968542866387	0.19934100298436944	0.9276830212268197	0.1964478055812125	0.7038458621491174	0.15683094520493274	0.9022556952981144	0.9020654169497095	0.998367218334944	0.9836478670844231	-0.611718	0.9629466260824057	0.19394082737235474	4.515196267213018	0.18527373678764802	3.0565124894912477	0.9312265630064204	0.32055393510555724	9.030392534426039	2.8508649042901633	1.3795773864626892	4.475458157075318	32511.54037820534	0.2682381800782593	3.2550010695358678	31699.830583149072	1.3953007483654634	21.857405696181644
0	59	133	1280177117	2.2751165338013566	36	3.570072662490397	236	22.65461364388758	94.46648492623477	92	0	236	15.348794818622215	98.8717746455397	0.5486055136907738	1280177117	0.24881482930171206	851.7110472398458	19.76535978360113	105.40001445474161	6.28372026261817	5.494152805408551	0.17562187905663496	0.9379964945389436	0.17322691356724843	0.6558886929391472	0.14270480869450816	0.913776093663223	0.9136260397653143	0.9982626572081553	0.9842701080324231	-0.650689	0.9718176848100989	0.17122208429562336	4.293683971535677	0.18388976734948184	3.0606291010833027	0.9393265617301335	0.3244680551208439	8.587367943071357	2.878783270655233	1.417443671116297	4.417858148110472	40615.88350285592	0.3101490844471114	3.1373456928644066	32583.794786035003	1.433561189267258	19.934214545343472
0	2	103	247699327	2.43636115705904	51	3.510764571017188	220	30.106921640260026	53.909993486718186	52	0	220	21.593133206857303	66.03306955823707	0.6724651249253847	247699327	0.2090379375958282	1454.0788775449787	9.411473345467982	258.64185448591525	20.365132534448797	8.33839906945035	0.22971526334000314	0.9462890045870915	0.21862375911473864	0.7651214322212064	0.17771347246719255	0.8925233145639646	0.891797270865157	0.9972083881708358	0.9782382124920974	-0.624633	0.9737427147639766	0.2090451532373948	2.717401610460982	0.14423193358504244	3.3347142620668304	0.9467471538703918	0.22498226754076942	5.434803220921965	3.083927400647866	2.1420285831975883	4.756277649309592	13801.362525745066	0.2429517933660476	3.7546850706866883	11874.818121006214	2.1760564307985346	9.65983065467284
0	64	130	931361096	2.1078245787342005	36	2.919529010991263	213	20.66804184113907	96.65408589115019	95	7	206	15.055207240060271	99.95981941577526	0.3064078303363602	931361096	0.2665877421342734	649.9531781805618	20.221523880067	52.12103207056256	2.522679990735935	4.220478353955473	0.1876504857451577	0.9148325480550181	0.18629513759290198	0.6778758287267189	0.1491240212843263	0.9070783225622583	0.9069879660187745	0.9977127461693795	0.9813828075875485	-0.607276	0.9571819158608336	0.18510920795967828	4.383299495820337	0.18912115656935408	2.9296352119701554	0.9177780374918678	0.301150363833164	8.76659899164067	2.7370441665329537	1.1020322099251576	4.336066168231088	26496.95552027121	0.2842685468482391	3.134440926230165	24848.910032077758	1.1088750576092758	20.3768975764663
0	9	99	47187521	2.3337414077774206	39	6.2413238523555545	232	28.889081800087055	49.54879847314999	41	0	232	17.361260729414386	63.98164982115637	1.6684584094356947	47187521	0.24386018940116302	1638.5680837042464	8.626208954679967	626.6268057146865	54.04861637667883	9.792272650721145	0.2889068844644214	0.9423497373785104	0.26110902466440594	0.8512051477428086	0.21239593305372348	0.8739941565741138	0.8722252736477986	0.9971564639848663	0.9764722266575202	-0.569522	0.9591231506150281	0.23758213698346223	2.500031110294232	0.16161257793516726	3.312152083705597	0.9558762409070536	0.2594376816429502	5.0000622205884655	2.9962347255818753	2.5202948837963923	4.8188648184225	2286.613429339811	0.19837021161965915	4.220423864582962	2810.9764032272055	2.582742608850977	8.984384488592001
0	62	141	1433543651	2.400013365210275	38	4.235129603630343	255	24.86462207443543	96.63464372572507	92	0	255	16.240541087556387	102.01582337466144	0.6714455795635252	1433543651	0.2397157208527024	1068.9738508123046	20.85226617936137	190.11205205092702	10.887016571527706	6.8202425180502315	0.21767426093384426	0.938057810985891	0.20783411150161488	0.7395404449845372	0.17015535680945343	0.8976548765178741	0.8970669591924156	0.998220249794272	0.9827428203184418	-0.624402	0.9723263414991211	0.19986707787270985	4.381965010285515	0.16901806705488187	3.289332761849709	0.9417405376893363	0.32738604366807417	8.76393002057103	3.0557986185316817	1.7594791947460187	4.709889776151488	35591.0999092526	0.2583839697212429	3.4505368839915165	33019.641968855496	1.7842700750746758	21.06181712584849
0	6	92	475864883	2.3181965170123298	45	7.025006405976723	255	26.774238069060704	53.24176542986737	53	0	255	18.62703679702664	63.99750740442444	1.1464258076632416	475864883	0.22911004985491681	1260.995367890341	8.93621579016179	392.0947274099919	25.590900676908383	7.325853287442714	0.32990896590719493	0.9137001665722534	0.21986057931658193	0.7662452286066854	0.2759157283762808	0.8976183477096715	0.8963699962877393	0.9976510728355406	0.9821727142050147	-0.615665	0.9674466997573195	0.19318522257095186	2.680897857278286	0.15885511202362976	3.195666679589769	0.9296698813684487	0.24862296719732385	5.361795714556571	2.940908007663605	1.9139405633374766	4.550591374957593	32088.423308976046	0.2761791190836845	3.706789202328668	26619.609362493222	1.940059934589915	9.195805038429429
0	7	51	1212031	1.4822132282359592	29	35.43176026306318	255	17.721850887573964	29.752307692307692	25	0	255	11.488199988345668	43.18174471837696	4.941420632216604	1212031	0.4019976331360947	979.4632639053256	3.3131567301469778	396.8372904098493	27.497310988804433	3.6735615057787254	1.658848710017415	0.369408400996286	0.34253700571338835	0.8154772535240049	1.5370579551174948	0.8913288628012683	0.8899474934945543	0.9915143373548115	0.9767988755169452	-0.428144	0.8309935964013172	0.18799515805599828	1.6760074506848164	0.29589773994180707	2.2384247332265312	0.7829778077352263	0.44334352141266703	3.3520149013696323	2.032601228897743	1.333102553949035	3.7626115471175	144.15384615384616	0.22177514792899408	4.098310059171598	261.29846153846154	1.5477136094674557	4.564615384615385
0	25	92	437537938	2.152496864141566	34	5.9475681486517775	255	21.233774411458906	59.420082552629765	59	0	255	14.198062903563187	65.65250551300505	0.5400193715144255	437537938	0.2628300233206816	779.5052695738215	9.556008592150443	115.99799476115518	5.787752341680202	4.742106208001454	0.24107187252402718	0.9031590642443534	0.16775618108791296	0.635029372692715	0.20987649029950728	0.9200597013681597	0.9197898514452089	0.9982930486143061	0.986327865668566	-0.650608	0.9665738379086302	0.15665447619981315	2.9035741320926256	0.19469361591648215	2.8941195443265766	0.9307012234287674	0.3293518462709366	5.807148264185251	2.717360078501906	1.24579452013137	4.196625352540307	34772.600082749654	0.34255006928066567	3.018568158029204	26680.13849730571	1.2621477540678285	9.75543537153609
0	41	90	415363226	1.778531049945962	25	4.808011662129817	215	15.463506920739507	65.94104681307888	66	4	211	10.778369400553656	68.87453273665994	0.5798611829957193	415363226	0.3416937071326139	395.47960488858183	10.543526621933296	31.04486534925841	2.2175824464059755	2.6778661776672483	0.1587356958300934	0.8879064494916389	0.15733696894965837	0.6137113514565127	0.13098817179523745	0.9215646366719099	0.9214713882132143	0.9980654029003909	0.9842790188039472	-0.592867	0.9321069839458256	0.15611308292927784	3.148609162638206	0.25715591825526357	2.4922348584136844	0.8939109464074521	0.41563919223404167	6.297218325276413	2.329642212733596	0.7091504683743353	3.814238522311399	30181.552780347414	0.3446917323962428	2.939702582895579	29919.042690238806	0.7180734072719964	10.674912346821074
0	12	95	573880411	2.276895476557483	37	3.904884946704916	230	24.137696523803307	57.08474110392987	57	0	230	16.06949531559398	65.29381407038237	0.4181208675114808	573880411	0.23928357439517953	1004.6144889549622	9.464905212678783	133.01292221838298	8.288700260943635	5.868561557245587	0.19564582761154864	0.9353718119367985	0.18725076991969647	0.6865305786049551	0.15640233085430763	0.9074256537748778	0.9071200673957691	0.998075502218894	0.9830344029074152	-0.636545	0.9692480243234765	0.18254244736474573	2.836664601787189	0.16889059689624714	3.091775348462179	0.9369889652451209	0.2956253528808481	5.6733292035743785	2.887248240542614	1.5160518462142836	4.457403536946613	39842.956986850906	0.29598809142597804	3.283895499345715	32209.961949335117	1.5403859756669869	9.637055196493574
0	0	54	3380968	1.223845733976666	19	11.98849805943962	220	23.034588477366256	17.178703703703704	1	0	220	9.639470166843052	39.56340433990689	2.916893025210949	3380968	0.6336809842249657	1270.1551020233196	3.3883319143820314	464.7973439294776	44.04108055372753	5.478213957901206	0.24230725228818292	0.9121973829561495	0.16480434395300655	0.6484826636823037	0.2099172754313373	0.9297148131974077	0.9253481188570143	0.9971264450905412	0.9842095890220139	-0.567388	0.8380563688300857	0.10454642452630897	1.4417955327274026	0.6201621943943042	1.5960621007421358	0.9201694939189649	0.7838483728489347	2.883591065454806	1.4148354592581436	1.4301303025473473	2.4915948466216182	1038.7962962962963	0.4809242112482853	5.254955418381344	1368.750925925926	1.6915809327846365	3.9694444444444446
0	60	146	1628443551	2.515619576238395	42	4.056410230501171	255	26.76186897173351	101.62022812825657	99	0	255	17.984472971058278	107.44417490640963	0.5473449544282013	1628443551	0.21231226343898144	1217.579956480238	22.74493064597382	222.7172455058271	10.618069979827006	7.556693265371567	0.42632016442770787	0.8930509893378401	0.3223090542354726	0.926545089145288	0.3110754409402622	0.8470935788880504	0.8456298030222564	0.9967701153134874	0.9736443865523243	-0.53136	0.9593204108606395	0.2922551285429137	4.578463263038657	0.1220183113629269	3.6826274299117916	0.9072321643783298	0.21689983387333453	9.15692652607731	3.300464040240511	1.9957533574498183	5.220032817015331	24004.590276547027	0.1701717007290961	3.95472338317172	29948.980192966163	2.0205507794890485	23.07101892089238
0	51	125	943109967	2.315566097306669	38	4.864369510713548	255	23.408938600722486	86.35354576223006	83	0	255	15.987166479919523	91.53093637190621	0.721139322530553	943109967	0.24100395235241454	920.9774474083822	17.081118509912876	146.2751957477841	8.742318839946975	5.748815330821553	0.3980254309771217	0.8703573381748522	0.2825648809295931	0.8611770003840182	0.3099142156182245	0.8662596613124309	0.865358903295636	0.9970990184605539	0.9769724643787813	-0.53709	0.951884710042844	0.2583474297552324	3.9677964871195375	0.14821176722688534	3.3768424832479957	0.9019369480060236	0.2582912070907488	7.935592974239075	3.056231164898924	1.536710190449668	4.917524163634798	21501.249957804408	0.19100167856556668	3.732642096060573	27130.055920263654	1.5540730130595017	17.37386182942321
0	41	117	162897227	2.2876266614608354	43	2.9586389041129726	250	24.099194485625183	76.44702054935551	73	5	245	17.801643982258685	81.90410628109696	0.4240839068402172	162897227	0.2317520560421986	864.1356748316413	13.87207066901339	79.9800729872766	4.681989714576197	5.2984255949261	0.46951395190178513	0.8369866231053726	0.4114733505355206	1.0628224765119454	0.2904910843070064	0.8025174264426129	0.7997032374036169	0.9961971197508639	0.9660620128060187	-0.397959	0.9068718452008299	0.37157165927118113	3.5587662640314432	0.10858812088882056	3.646927016709571	0.8453180619547687	0.20532394123749997	7.117532528062887	3.13765954871806	1.4419848867069713	5.168598002455354	3469.7802989745915	0.14288927640631682	3.6971782658448444	5627.635176872709	1.4655224832591087	14.259481942099411
0	14	135	1175227700	2.7678105216797655	70	2.2055972952045724	239	37.84691419301588	77.14122600635989	77	0	239	28.94213884790357	89.26560210283687	0.1076398060867937	1175227700	0.15576830823957505	2017.5789690177005	16.150935149912435	336.3325297278859	7.027844208806829	12.395107755307276	0.34704088087972534	0.9455187166382006	0.3192788173213511	0.940829637493467	0.2380725707857599	0.8446104956210203	0.8430249296417502	0.9965894607870345	0.9711776111959362	-0.575689	0.9774085622442544	0.29777765543365203	3.624764055535372	0.0853689986259604	3.9399467564727186	0.9482763295974324	0.14163676542642156	7.2495281110707435	3.5573950370800995	3.18553715904675	5.398841419209197	23808.2357970533	0.16142599549148942	4.07458404960531	22973.800477330205	3.1959381635504127	16.339690955813055
0	4	92	748702740	2.2764628586492246	49	3.1160117240981107	255	27.404957181900542	48.46188359475099	46	0	255	20.391237940659025	58.848296706255304	0.554162538113178	748702740	0.22782262118422766	1114.567863676264	7.863744998406944	136.3461238227539	11.58886138932575	6.579444322102464	0.18447787537145627	0.94540949248844	0.16920689264164662	0.6405980618432626	0.15261841561456882	0.9163525320194728	0.9162395733365747	0.9985386165861015	0.9859666829206737	-0.665637	0.9736413874278996	0.16615210396415853	2.5029982976074967	0.16683956959367913	3.0318668625201814	0.950133299752909	0.24994759488107998	5.005996595214993	2.8556822954488075	1.6909805493684797	4.347711055016571	71402.18277650063	0.33027055814249595	3.06559931102827	49253.65594168174	1.7016726620054794	7.992733344742891
0	0	51	48228814	1.3818597649677198	33	13.453167730306095	255	18.572426931503234	20.29281802731793	13	0	255	13.388702424525684	31.81058940227383	2.264653204450458	48228814	0.4894642807412483	600.1151346302165	2.86924485059183	129.6223552951887	12.980148108355447	2.76469871241644	0.2050428090836604	0.8613859786055097	0.13861020544675035	0.5721529695627646	0.1837415379557603	0.9348105043718407	0.9342582435197959	0.9985504404039953	0.9887374816201621	-0.578633	0.884815647669492	0.12502947806338316	1.4930884458386098	0.4271368374603657	1.9297642642495823	0.9050877545164986	0.6222149373223135	2.986176891677219	1.7775148605785855	0.742435380375025	2.999204090241057	20668.182644090557	0.4336497900608581	3.097457742108506	23328.357084408635	0.77288318307364	3.0462012966576446
0	17	105	938604982	2.4113675577824725	50	2.879739736284542	221	27.737028746250843	59.34524016642392	56	0	221	20.494522718939717	68.30564258795275	0.4867049336178506	938604982	0.20792751755652933	1143.803278942608	10.170801799287263	146.6118523465308	10.116999321222197	7.2034246486496425	0.19146981416438963	0.9481836334864717	0.18936387915646663	0.684847200472393	0.15145429862029952	0.9056662392624153	0.9055286539225591	0.9976668667328513	0.981082705851201	-0.652643	0.9763230843285885	0.18754772800495317	2.9013462541064996	0.144226571594094	3.24437337904446	0.9514150434295741	0.23133430357819082	5.80269	3.046954437516636	1.848723615703508	4.647047946184212	57317.68477380165	0.28491738341527767	3.1635613716645112	41829.40248939967	1.8574499246039626	10.306194171185995
0	72	134	330292731	1.978002251808657	26	7.4379045079118145	255	19.944328889063776	97.21341936284394	90	24	231	11.56210417901862	101.22136704095684	1.824799725374033	330292731	0.34810896993293466	795.3162414239425	20.504681135083203	169.7958783362346	18.614766078361868	4.903418357759621	0.3597235262031574	0.8630334833748943	0.27701156730599635	0.9050399380966409	0.2790831594878935	0.8701517916164205	0.8681978480422438	0.9971794121043502	0.9773660152555065	-0.476385	0.9156767164097559	0.24225737204571657	4.400991508172504	0.2420497772951024	2.986626129444147	0.8965962763466684	0.45277143614994264	8.801983016345005	2.6572454136756187	1.3157854709906942	4.4918264780519195	6015.648571517201	0.18660696006195368	4.219013316654301	11221.988863728015	1.3457010159277771	20.855910909824114
0	45	123	101187924	2.3361057093853663	41	3.43871306824946	235	24.370866555600184	81.0114721338169	78	1	234	17.52364271653724	86.54073830102062	0.5237522932453738	101187924	0.2302837687590811	926.4407683975471	15.227920018655162	103.75174599904602	6.476891786161339	5.660479315841837	0.48748452956397204	0.8412531208075953	0.4043696994723142	1.0637318939926812	0.3149478393670723	0.8077272196490601	0.8050411103920762	0.9953121501752535	0.963795303396958	-0.413595	0.9173071441797332	0.361352111963671	3.732913081379486	0.11106121907940732	3.684279107309047	0.8557094631813832	0.21052969811966088	7.465826162758972	3.183375063442649	1.5369909613514519	5.226480333996065	1917.6912885796758	0.1419355553681945	3.778053525149816	3111.363999703945	1.5669951321774065	15.686033602250019
0	37	128	817170258	2.517007786399134	54	2.6476315485884037	251	29.473855571978103	80.13672773713716	76	6	245	22.107320967505775	87.5999586940325	0.4478692358414301	817170258	0.19554357997285401	1251.8576307801493	15.715349395994151	163.54630628368736	9.470331913356365	7.910368396985351	0.3461094011979796	0.9161073579893538	0.31605584253795765	0.9195020579619964	0.24019488384757445	0.8452781001560893	0.8444473237472903	0.9972065381696552	0.9738280953223069	-0.530184	0.9619677465080338	0.30218490589073815	3.7181014362105995	0.10667699666638066	3.690157758649193	0.9232836082321904	0.18097307303298354	7.436202872421197	3.3325588220088447	2.064119449545833	5.29766945496827	16658.640507470256	0.15643531733296637	3.662332258708806	20823.240287729248	2.083373819900972	15.974917597122708
0	50	112	149374754	2.1387780919588244	31	10.732269622898322	255	20.408822820286986	82.1219252421768	80	0	255	13.233570174161816	87.03985990075661	1.6229743477824425	149374754	0.28081849471950293	831.9266060616628	15.392394007577598	231.66614242013642	15.798283303959003	4.957359557345717	0.6443030254591982	0.769715652109569	0.26195847441915426	0.8244326342556225	0.5705453948348829	0.8905943997607548	0.8890966608940888	0.9960614041937138	0.9798065187700994	-0.562791	0.9492078231280062	0.20072830456303192	3.7833970909346313	0.19414860074491297	3.052372539276399	0.8983661375091316	0.323228111132469	7.566794181869262	2.76673583335494	1.4004156457012287	4.5188786672477335	4646.726023228686	0.23567104646897022	3.6527167324524403	5536.89826038444	1.4310643086615817	15.894355125019018
0	18	61	77845919	1.5979661416464919	24	3.511251894551368	137	13.725291358672218	38.64598741329414	37	0	137	9.89530498971741	42.28474223391891	0.5742457309567485	77845919	0.38255873399951684	294.48708264047735	4.7027985480321455	13.514845187765612	1.2258327382609127	2.0198059148043215	0.17312399358877556	0.8418767036327244	0.17293775989967924	0.6467363532503237	0.14001522198983268	0.9135621589983431	0.91354974341907	0.9953217281476916	0.9752979313302083	-0.526888	0.8941940734926906	0.17277480542171994	2.059398870075798	0.28033713231186347	2.3370490077563986	0.8476153146676286	0.4583019668591536	4.118797740151596	2.1630396517734103	0.5482324770982743	3.791077103524962	12848.601497542377	0.29511235007447234	3.0550362513835796	16655.842160870965	0.5583358079439981	4.841081354219303
0	29	76	544808165	1.7319615302389149	24	10.273776577307416	255	15.722894336432917	51.954599754020705	50	0	255	10.202113788204688	56.6217048473675	1.8538662726946957	544808165	0.3697396196461726	506.73702422191263	7.618219695695228	80.45077383994922	8.270050995732927	3.0564462960441303	0.31368727306410105	0.8137517745127051	0.14785441336683208	0.5752539440314183	0.29034233082914984	0.9392235203254802	0.938064616162442	0.9977591474353096	0.9885168216872146	-0.645491	0.9424715264664144	0.10788589058473479	2.632969435398018	0.3069685678169387	2.3391985465337117	0.8977393604833825	0.40404980438907734	5.265938870796039	2.169452801789636	0.8425333922770577	3.388972380221691	79691.50145645638	0.468958362745649	2.65478754023617	62830.962785333046	0.8484351181095255	7.802504516485909
0	41	121	628468823	2.4429141065467888	45	5.624172407066516	255	27.00653695087537	77.56070502851219	72	0	255	18.477726407940903	85.08823171864563	1.1437535862742698	628468823	0.21993347533992386	1224.3442124860576	14.863017072245372	331.6789539683567	23.90363915078919	7.761693349092234	0.2850823347612537	0.9290634740671373	0.22384078413750885	0.7650395473539982	0.23010498664395485	0.892707784413145	0.8921226395244906	0.9978148273423618	0.9816427780195235	-0.620158	0.9729857181035273	0.20861895080930395	3.604697434211949	0.14965525887321823	3.3530557699750094	0.9420254204984478	0.26059220201318367	7.209394868423898	3.1103006507292483	2.0116939209633715	4.8138236688762275	21048.118437878	0.24247587624996259	3.4288813283469812	19091.32532688209	2.0483054022307794	15.158285813029204
0	50	121	1230143727	2.214154714230702	35	5.275439851113674	255	21.97514282370027	83.63332316181612	81	18	237	14.861137829783209	88.43227666074748	0.9749950629359195	1230143727	0.25668535665818276	825.7348123142132	16.142178204408708	136.41779736619432	10.331584567535543	5.340820420835323	0.24643456908534678	0.9117159162490857	0.18069862732239908	0.6664654476371015	0.2108956819042111	0.9134716624186106	0.9132059620716476	0.9981930114687703	0.9852304577283825	-0.641036	0.9680563834519611	0.16983814978920853	3.8559790938029623	0.18852694742638348	2.999050626207462	0.9406909988752696	0.30231255480501157	7.711958187605924	2.8107626393705303	1.3968137474801676	4.349797816966873	48884.3064932423	0.3107672279643126	3.100945750404658	40377.11997304548	1.4129424194995042	16.342017266150464
0	64	135	961705753	2.2315186270285037	35	4.75624484656201	255	22.398684720986722	95.87241455070462	91	18	237	14.81927222023907	100.3068929975255	1.0759400227228861	961705753	0.2585927642841206	869.9529110348685	20.252754779047205	148.09201165076288	13.404790507544696	5.71234007914799	0.18844489729093078	0.9360826402857743	0.1860121757789995	0.6828088632010076	0.1504662526021572	0.9073980475197558	0.9072371842616933	0.998456338320244	0.984514565234965	-0.629062	0.9669662529745788	0.18389599389668432	4.344165568599303	0.1868534827472944	3.0512454640177844	0.9403130563500333	0.32432857070524107	8.688331137198606	2.855962806793387	1.4751962441097297	4.439668498311746	27398.725662513207	0.2866485218345648	3.218227191794234	24717.0721885691	1.486507435549958	20.416831444922213
0	0	72	280085443	1.9135983166507429	49	5.5185210845632495	255	24.35251301113829	33.48999312863911	30	0	255	19.76077637777867	45.00956809622854	1.085568160187299	280085443	0.3129232740567104	904.2815804527394	4.973251581823044	137.14732503977507	13.775494260218816	4.6885480328134665	0.18874629239037888	0.9224496370629013	0.14687357581095456	0.5875326667302535	0.16475785164812717	0.928927398737624	0.9287281306672532	0.9986015294540295	0.9879390892329611	-0.656329	0.9554642287083608	0.13992425334823738	1.9617062439111248	0.25357409980522616	2.5550825864527864	0.9374550691466985	0.41523445448145485	3.9234124878222487	2.3999205885103705	1.2193235813009617	3.712670164101138	54656.34680120068	0.3953299830111076	2.912767169916826	43263.2072547105	1.244607132610171	5.135734693139488
0	2	88	381027019	2.2329884474676542	48	4.611083549426838	249	27.207213679089488	45.1171115737658	42	0	249	19.8270649709248	56.671426920624945	0.9461121280109197	381027019	0.24398516275852636	1176.0968724601025	7.260269797523539	223.5053892973873	19.518029938067084	6.721364316527365	0.16676877532685314	0.9514433903361367	0.1649231941217274	0.6316360737823838	0.13622218844967754	0.9178454695389782	0.9177229610596489	0.9983498848254392	0.9850209566120355	-0.667796	0.97199113923944	0.16331331865087853	2.3709922030508714	0.1847989057695875	2.9594541149023423	0.9552936786526235	0.2916394535862718	4.741984406101743	2.7868997498163113	1.7220332729635544	4.228955695382925	40025.21576378762	0.33736980051911786	3.0713404789995136	28946.155724508804	1.755897030777018	7.437368824754086
0	18	89	385859140	2.190009946525643	39	3.457651202164492	192	22.646465669319685	53.81335560547588	53	0	192	16.12977049650006	60.86272628906208	0.4833132976919752	385859140	0.2484435682658976	808.3942098158867	8.382210694068371	83.99748625930363	5.86263565421989	5.004719766369265	0.1858077287855978	0.9282277770672179	0.1844543275130139	0.6729041374413058	0.1478398366277346	0.9079977988663619	0.9079081763707515	0.9971432737428723	0.9795200978640661	-0.624836	0.9637466500112353	0.1832758082607347	2.6790797405208715	0.1745227825006828	2.9952641554642034	0.9314539384808294	0.2735257433873062	5.358159481041745	2.8048985301871405	1.2976318737887156	4.408777766813015	30086.88541366665	0.28883594852127037	3.1163551485897756	25879.372731985484	1.3228774454836771	8.563082003724825
0	48	113	680854299	2.1648365186796177	30	5.94203568962982	255	20.47410616753348	84.88542120060701	87	0	255	12.859254831850226	89.49520087449599	0.3066834690146738	680854299	0.28966573046188643	803.856247161927	16.508682917915316	141.67619497076015	3.08016175032786	5.062839872659209	0.25352012632273946	0.9044852292701074	0.20212318284554928	0.7193891200476412	0.20937362603673393	0.9021193068304464	0.9017850804322906	0.9980923800441165	0.9833826199122241	-0.603017	0.9595871945695295	0.1922516167947273	3.9123310039035375	0.2071469594111482	3.0087075316590135	0.9286796485206815	0.38719291145181645	7.824662007807074	2.793378283193025	1.329089999745487	4.460332131260027	22107.900866987424	0.2600715337206045	3.3041358943090806	24623.61474937358	1.3489383788555267	16.715482254402577
0	10	95	1010618370	2.2222071990755916	46	4.593945260927865	236	27.83980717359765	44.037959110843985	32	0	236	19.43213309631697	56.2461534798571	1.3152192765032724	1010618370	0.2612362293097984	1224.2879386312743	7.133184162990411	281.5783845794746	28.461457673357927	7.983131104753989	0.13106983992309007	0.9676727065172481	0.12908551304923266	0.5524181302167288	0.1132765258257671	0.9357806801436814	0.9356556761627695	0.9987035029834999	0.9882798842577059	-0.720937	0.9787673669928907	0.12741802487620055	2.2737997866327433	0.21776675032230164	2.8363400965685814	0.9695737892546972	0.3629658403184915	4.547599573265487	2.700638829703152	2.0285502361692695	3.965493682594238	133616.72780005573	0.41827248731426836	2.668202704538272	83451.65221678578	2.0417454266141397	7.237508960741777
0	58	114	117553037	1.9389721356062872	28	6.703356173433469	250	17.660746228605756	84.48061457992809	81	31	219	11.820865226474975	87.66821946866203	1.1985060478904361	117553037	0.3146125800308865	548.742465003135	9.02798978571488	62.086245212428594	5.845053911494806	3.3849180383985766	0.35780444952288476	0.8087384386491018	0.29838645813198095	0.907674321401839	0.26501388208656385	0.8560459201859117	0.8551259007240776	0.996621428792897	0.9732285658767664	-0.427518	0.8932195610899695	0.2792696903830364	2.875968565574775	0.18898487913794157	3.0178843644579576	0.834939965205044	0.3220520990306929	5.75193713114955	2.683923546170117	0.9356806219803655	4.661119473147503	2425.288067996077	0.15856737940477786	3.821350357003129	4811.999411572409	0.9676335928440571	9.356979405034325
0	50	88	59487961	1.4506674182356032	20	11.49272894712787	252	12.077194398183039	68.60652734992924	67	31	221	8.52153247289797	70.37606145423084	1.3862671026244393	59487961	0.4419824177904914	245.93443079308676	5.415315616870627	20.49381027638076	1.7854211788919536	1.5902283994979114	0.25037605749377123	0.7273523227496023	0.2309273838105457	0.7824889498301362	0.19430869419201843	0.8862930845729766	0.8859910468351307	0.997572670117755	0.9791239329403363	-0.37991	0.8065530492465126	0.2245542778223906	2.2539594631906352	0.30564611704170525	2.326400362715605	0.7379033857725177	0.4965551486970552	4.507918926381271	2.086087312286901	0.46015111424792066	3.955963388967771	2416.734909666139	0.20121013318342681	3.781101913759971	5308.6508200815915	0.4727097876262664	5.599950045791358
0	71	141	1651230936	2.126464117976969	31	3.1078703001570576	225	20.205971180100576	108.53212865046837	110	36	189	13.58320191228182	111.6410291533196	-0.0673958	1651230936	0.27897980744221357	684.4964410105393	16.006159383568438	62.78546945287774	-1.05934	4.488908712790487	0.13249892117918405	0.9426327088039013	0.13172448053829383	0.5559544802485127	0.11391826779065535	0.93425744433993	0.9342141324271492	0.9983850376792403	0.9868344046275601	-0.691177	0.9720919868661136	0.13112798111615134	3.8622601610034084	0.2215656550819951	2.7765033270670827	0.9533748672923442	0.39116078429523576	7.724520322006817	2.6417786223615196	1.1553519084924175	3.9936642739405617	52454.90385181495	0.39593686625314156	2.568576705602852	36960.08182936678	1.1631924140783378	16.13207732312825
0	22	101	623347422	2.2938906654554403	48	3.086577087830884	234	25.475375794330244	65.97043598004132	71	0	234	19.549699264596132	72.79172954352852	0.11886052517592387	623347422	0.23405661322147642	946.5374665414737	11.466825244854496	115.39103152138541	0.9662274815301911	6.235528864247742	0.16062613653112445	0.9497414194389096	0.1566067320995423	0.6190315935806627	0.1333343787003245	0.9223435258406435	0.9220985743933872	0.9984122246317009	0.9857931525860872	-0.683173	0.976441052896869	0.1533070590102974	3.154060117114156	0.17748069442457437	3.01565738393013	0.9590819824555042	0.3055392108874381	6.308120234228311	2.8504266689828417	1.5990387501947163	4.2841920700654335	41634.144496485125	0.3539024378542296	2.9708412239339075	27535.12214921415	1.6066589613425066	11.595972561053356
0	50	145	381730821	2.5363022452229425	47	3.330310051842432	255	28.697290828504855	91.35600809511763	86	6	249	20.072955016596456	98.26869891754252	0.7019088994746033	381730821	0.20433733223458103	1310.8169718714241	19.374732892824742	231.32633937034146	16.34527679317763	8.39474209898854	0.26805522565919676	0.93807290227676	0.24798389596650214	0.8143912075297763	0.19825697063558206	0.8791478627165027	0.8780142787305901	0.9978125304590246	0.9794610710375585	-0.604214	0.973020629753713	0.23235509973621532	4.164497975405002	0.13335645128669393	3.534287305327984	0.9414857879616939	0.22625011697828656	8.328995950810004	3.244931629709602	2.1656993311619335	4.9889682378676525	8733.120212496839	0.22092386067535638	3.8109203326283425	8077.454743232987	2.1743227682414847	19.616620288388567
0	58	124	1538571890	2.147879448030353	36	4.7885051915240755	255	21.939830994095143	87.95872009033094	83	0	255	15.238026380378525	92.28201659638643	1.0185900731909348	1538571890	0.26873294071526105	779.2341471665513	17.47135837751058	112.27093074453413	10.544578616305392	5.0305092963743085	0.20741894973484726	0.9207095923361838	0.17171443023451527	0.6485697576112622	0.17513645270341438	0.916201149823976	0.9160419220738893	0.9984238332625608	0.9858441924531817	-0.640847	0.9652652705244162	0.16574862335084256	4.033061078310765	0.20018979088192976	2.9096385742481288	0.9386070796304464	0.2965482223162655	8.066122156621528	2.730670288830664	1.3094820615272895	4.250302005213743	57801.30992588657	0.3199293178458206	3.028351324722426	48551.711666085495	1.3256571429400545	17.64713370860524
0	34	126	30507483	2.6130374101893374	47	7.211944548351018	255	32.97565414048509	77.0330050572265	68	0	255	19.96843640492186	90.11199224959965	1.7494500552817873	30507483	0.20111024765128338	2186.087279045223	15.020972998807002	1030.8333563530168	68.95710671512373	11.614766999425438	2.2106372534927896	0.6797878293563533	0.4600237240866911	1.0568143345984249	1.992417095468637	0.8629799511987913	0.8584316915267454	0.9882387990097574	0.9690252019410717	-0.576414	0.9716913268101776	0.21044905796096086	3.559439903620472	0.13686204669657162	3.6649866026398796	0.911138480781404	0.2244011122914814	7.118879807240946	3.232206291743692	3.456351063229558	5.031249369944205	779.7133351077988	0.2075361552056957	4.573389720432426	755.5712004258717	3.6036345321932646	16.6438647857333
0	59	136	2114614046	2.316632621515057	41	5.1809481075325605	255	24.948775272321114	93.04165312409876	87	0	255	17.410893397401765	98.38808641726735	1.090772379266888	2114614046	0.2406021240503697	1023.4663327865513	19.5012664660566	215.4225353000511	17.240160301456285	6.5990517837436435	0.26736407484422375	0.9220914397710298	0.18350080856491258	0.6755070563784156	0.23070991146333863	0.9136466678867664	0.9132397357304872	0.9980494210826657	0.9850928472292526	-0.654988	0.9738379320600988	0.16780717779411866	4.233006032296616	0.17812013535487345	3.1075709063425103	0.9426853042584529	0.2806171771416414	8.46601206459323	2.910426064359612	1.7166039646469673	4.4271787597772	68872.69815103893	0.3152833325751277	3.0857693266959467	52558.81219243111	1.7297749044006752	19.72006024344578
0	27	114	321781764	2.4522239766203624	50	2.861351776141409	247	27.776083963605753	69.0646024184683	66	0	247	20.779559810645996	76.78280055438663	0.41351255737668596	321781764	0.20318335183857114	1125.6791537536183	12.409203470352178	139.1231768879116	6.967844353847406	7.120188630689693	0.35072947906105606	0.9060472620387318	0.31276142320885886	0.9198695622197294	0.24604098245420958	0.8478578573593766	0.8468220026951628	0.9965983420102918	0.9718154699942674	-0.524631	0.9576405038513927	0.29516572637633576	3.2736564548192026	0.11157698840991315	3.6107563214453364	0.9105872671974732	0.1855372781124589	6.547312909638407	3.252546906544258	1.8677295274376877	5.193814343576772	8721.487944301942	0.15979274357460502	3.8066354416235058	11089.747343349212	1.8798800994193845	12.667698790765849
0	45	108	559634543	2.096863926365715	33	5.597579240499607	238	20.118910688102243	73.68663175423988	69	25	213	13.80509287129555	78.30219863656139	1.3578029261220046	559634543	0.27705175264663023	701.5146120345603	7.010512562639117	107.75424369122315	11.012682902124103	4.746934833097674	0.2552941504054082	0.8975712310467835	0.24237062305657991	0.814469882966861	0.19284932581097636	0.8808656737528566	0.8801050908829241	0.9968997432223323	0.9758785218297708	-0.532241	0.9407035135461745	0.2320209905709763	2.426431571309392	0.17962375685052961	3.055986398234796	0.9095408457871869	0.31466223354296197	4.852863142618783	2.7856675101852715	1.2505572458757712	4.628991704652344	18638.4702660064	0.2041990256585126	3.722076782771023	25288.17577457382	1.2873204410917956	7.233467724264867
0	46	95	307086132	1.743980591538545	22	7.543047590772643	228	15.04560206337359	68.76878573831146	65	32	196	9.63943087710747	71.86503636024639	1.6921006131184801	307086132	0.38438079162739347	435.4375591377448	5.680564474329225	57.23618502711015	7.0052521104728065	2.947288823619168	0.2159584491882129	0.8630166222654942	0.21237829862622848	0.7424916416830966	0.1676862796450757	0.8943979985515241	0.8941688657430842	0.997369617552514	0.9787945434352916	-0.499368	0.9014050892376171	0.2093358036771431	2.235556497324832	0.2748029610186442	2.591361909465188	0.9011644523509843	0.4792798855576226	4.471112994649664	2.3698803533957915	0.7908118182018451	4.1396601660066095	13828.116481668349	0.23256166299475864	3.554132920015989	22855.281870164818	0.8160246354424939	5.866498486377396
0	62	137	1182080645	2.367171525080203	39	4.020269759346155	255	24.134280926588964	95.92686792127816	92	7	248	16.160251692783596	100.9016090340207	0.6215225353842573	1182080645	0.23758711500301602	979.1707164680209	20.487058747849517	157.40165197849817	9.062279829071219	6.359016426950127	0.22174224659539465	0.9325984432402584	0.21531184903500428	0.7420013259188214	0.16971449297292723	0.893406019707389	0.8929871152385369	0.998185055915102	0.9820984588427795	-0.616225	0.9696754591519419	0.2097777000203798	4.353474347103434	0.16265659770250734	3.2724962429822266	0.9352956353323287	0.30321879800693424	8.706948694206867	3.03921923267585	1.6451896683863807	4.710028545444442	28885.464200508162	0.24878742690244313	3.5004808590570677	27585.051987425177	1.6514863029150195	20.65659532319883
0	70	135	26198832	2.1520647034580325	31	9.930045759432895	255	23.211134258624735	100.85951134380454	96	0	255	13.658788722100413	106.91377354589066	1.4418959736466364	26198832	0.2833179524196766	1257.9139453109537	21.660877194677393	416.33255789713644	28.571321396723775	6.057138922530805	1.9538764388194987	0.5117137744278858	0.4417749641381714	1.029478049906499	1.7524879350693894	0.8647052478289307	0.8601743938806657	0.9891751661853319	0.9697059077389765	-0.516761	0.9381248660950057	0.2082040674944512	4.542579975436368	0.1891746258234453	3.1553676270437148	0.8774763934528154	0.35271306511695966	9.085159950872738	2.7550501482335794	2.002753840337576	4.57761637898979	466.3071553228621	0.20344989324732204	4.298892269644167	649.3647469458988	2.0852719375991766	22.92059336823735
0	30	126	929776771	2.6249954705639893	51	3.8171185005475765	255	30.470073308370214	78.80987709645564	78	0	255	21.090080018399775	87.8403424870992	0.355182593976467	929776771	0.18537861652299648	1504.929040292444	15.766558363608798	305.1781902970789	10.824851924581154	9.217515374243552	0.32416485409020884	0.9320155672207074	0.21548704795257365	0.7470077588137789	0.2737899598972423	0.8990230959928411	0.8984105948303098	0.9976853458219749	0.9825279348200192	-0.657659	0.9826981326848534	0.19515842572142642	3.6801104286965907	0.12618876731486053	3.515315671123215	0.9527790484897789	0.2096862851855404	7.36022085739318	3.2796898899122304	2.3854200570834414	4.92136138672993	31420.493912913586	0.2607488229385116	3.364297712290562	22338.308669637598	2.4057900318656036	16.022705205765927
0	17	111	233023758	2.4667436842317394	45	4.1336663919687995	214	28.819634233732156	57.84717796764963	50	0	214	19.61799978410424	68.76945749865227	1.1150226018554668	233023758	0.2136117838658119	1382.9422858380126	10.05433884360037	315.5347772923842	27.98202505922883	8.778866727653497	0.29595422404789506	0.9346479425739115	0.2843697823183604	0.8674083359830731	0.20806191206478244	0.8597432801256433	0.8589735530137731	0.9964008215837511	0.9716682881656428	-0.561038	0.964744621991625	0.27425765861521045	2.8166611105133423	0.1279942863737375	3.533103229595855	0.9441165064657195	0.24110424233809746	5.6333222210266864	3.215590076530987	2.2687052379253485	5.087760275592758	8586.514460252065	0.17426408905997331	3.8949599796880876	10525.293426420149	2.3097983473774395	10.337020274795528
0	0	99	12116003	2.0766876797622253	48	6.047514177372302	233	33.394930127021304	36.899049217002236	21	0	233	21.347064928050617	58.20776593943419	1.7826562772289263	12116003	0.34451213408805403	2026.6041825412021	6.620341395768655	731.9965946660498	66.03167707802302	10.240449808498107	0.44189693641637817	0.915927727662408	0.2897366860755576	0.9581926766233712	0.35096031908447384	0.8730162847012122	0.8683043016833483	0.995887956288159	0.9746727067330581	-0.533615	0.9350768560857604	0.21309556267399274	2.042040305064418	0.2909957265953775	2.9416412894479205	0.9228178207228678	0.5124518861481047	4.084080610128836	2.571569383728666	2.670586686228622	4.046970762371201	888.4826621923937	0.2484571202998864	5.621052792917236	1231.9753914988814	2.9409323403850682	7.434004474272931
0	65	166	1356571199	2.6614483738878416	52	3.008325090685065	255	30.835866657081684	112.44652495571533	109	22	233	21.88171699072089	118.89225076455588	0.44671180076381384	1356571199	0.1829231402622704	1491.1463172457297	27.331203759650414	272.15666644602834	12.919450286760043	9.493003521288504	0.23261141210111752	0.9521287867750233	0.22504173553430992	0.7716932007678781	0.17805666424315508	0.8886944898824786	0.8882357274747824	0.9980967375162851	0.9812945334435046	-0.636996	0.9816708711530279	0.2188525027504433	5.0016093868861935	0.11919950500401957	3.6182768517940977	0.9527206375181283	0.2088971045082245	10.003218773772387	3.3698933908810496	2.4314037333474063	5.14365068448236	21183.048786078984	0.22072573498050416	3.5526916804097928	17555.133770970097	2.4542821723588144	27.600791914139837
0	71	144	2847837844	2.291180892743998	38	4.1391849283328614	255	22.839776135821563	105.7455933127385	104	0	255	15.80849058243488	109.70429839139129	0.4165800643135141	2847837844	0.24267675366426006	852.9025804843312	23.815370082200083	118.96925311689162	4.758048643897626	5.521368371984645	0.25377819954633757	0.9120794899133866	0.19989563996852702	0.7068507944581702	0.209353918620489	0.903476741048895	0.9031657142849047	0.9980865153593786	0.983584444043043	-0.625725	0.9683764534686058	0.18957925380540477	4.743255377430518	0.17044418165635128	3.1443030935590013	0.9279520320968004	0.2651523209161707	9.486510754861039	2.9308376626014923	1.4437866428827455	4.534759299536095	66653.78905797683	0.28168055926355956	3.2896078402361475	57424.357542820195	1.4515593605674175	23.99203394343043
0	50	107	799562197	2.0118610841030495	28	12.97833900050955	255	18.715512832395557	79.00975084104289	75	0	255	11.669357003537892	83.69501325797657	2.3257625195809686	799562197	0.3090294351762024	762.3145162891954	14.5559554771475	284.44561357303775	22.365722655111444	4.901714713932357	0.48306244552957134	0.8205536592202501	0.308333356459442	0.9622280394185689	0.38260097735453813	0.8636879839549515	0.8606755048558359	0.9962786005589936	0.9752669925694717	-0.454801	0.9102630384746161	0.24361189604151365	3.667600110898147	0.19384836702358543	3.1039884134597413	0.8557109958757435	0.305959297699991	7.335200221796294	2.7248296341194376	1.3461942898654828	4.594480242294544	21658.49593495935	0.18974712586696935	4.058374035796608	35273.85584875245	1.3493385226792698	14.819815320998037
0	52	100	517464689	1.6958508742020137	23	3.7000083079766917	206	14.589896886849704	73.77965021358442	71	34	172	10.221064109833113	76.06913137383908	0.7494311501618028	517464689	0.3686742996676674	343.0759623315219	6.588751793030009	19.893425013110033	2.2390784127195316	2.376945815565726	0.19743198087040467	0.8464943659062493	0.1963275364534537	0.7053350131066773	0.15622722864514071	0.9020153751388535	0.9019466762149683	0.9969642227885693	0.9781979813553664	-0.507225	0.9006787805238059	0.19540771534778467	2.458428383958346	0.26206641457107227	2.5221464126638784	0.8584573846162336	0.42579441636207016	4.916856767916693	2.321506043155386	0.6435944491090326	4.060218210258653	22826.175161586118	0.2552521096950117	3.5646189788258793	32969.06792208082	0.6495175148395684	6.714165902533939
0	69	119	639970189	1.8017364848408786	25	6.818251306949796	251	15.939217705056185	92.372509624301	89	37	214	10.508646886586531	94.82419950140734	1.323761867665975	639970189	0.35759488021366537	458.9482767911162	10.979653927268755	52.70727436053919	5.683981476438079	2.984546091015199	0.23170401756714976	0.8556325389623332	0.21957265256421604	0.7645384718531283	0.18039083836366598	0.8917034230368079	0.8912779571748503	0.9977255987381211	0.9801206791065096	-0.499161	0.9080265588159673	0.21295549675936595	3.208027039060733	0.2502397052179529	2.689715240370952	0.8676036147824258	0.4411369190686006	6.416054078121463	2.4547616041234703	0.8040625271455872	4.20783043359718	16269.394666591734	0.2285862065725087	3.569162283345726	25451.45800432742	0.8197415608054206	11.161983308511536
0	43	93	184861155	1.8163638736516388	25	15.367749957584326	240	16.61758196693614	67.17428343730248	63	13	227	10.814739635736856	71.27508937903707	2.4444455383489827	184861155	0.34548905992257106	567.7540106746716	11.006733660364935	139.49482716253036	12.038446260954771	3.5356812955962957	0.4074443131980579	0.7931368415716508	0.21043741663952892	0.723815104683651	0.3613385612333386	0.9083627921635482	0.9075961412317127	0.9966190245523662	0.9819654385415788	-0.548584	0.9254466836002989	0.17247759231583712	3.1976016387487136	0.25423397663220365	2.611481858296188	0.8805051472781285	0.43255167931900146	6.395203277497426	2.4136182512632947	0.9857814021985886	4.045664196958628	10193.081233339746	0.28011435415482	3.300045513178848	12572.001401522439	1.009459953044427	11.324026491522163
0	42	145	65998121	2.634715353883632	54	4.495842913840284	236	33.558212360764635	88.00043763676149	79	17	219	22.503932419661467	98.12102040971455	1.173358793665635	65998121	0.19582975685250537	1883.65762198207	18.94515141370401	551.9326840527433	41.103979865216104	11.359481472748474	0.9742097147917868	0.8420539600595591	0.3346075709739682	0.9373946580065896	0.8573819665593001	0.8770311077121739	0.8742368067724404	0.9925067783898809	0.9731317621639544	-0.609701	0.9785475425573953	0.208667932285729	4.043367156197151	0.13482140490305905	3.658783282315862	0.9409160470296232	0.2700955725629705	8.086734312394302	3.3155095320260606	3.083422796885065	5.027202182662171	1481.0169219547774	0.21604914981105436	3.9857010993056647	1342.4129832239241	3.0634922306972445	19.527789934354487
0	0	43	126170914	1.1639151489752928	26	31.431446329971166	255	15.503320370026863	17.369258138010675	11	0	255	10.739216670969782	28.063484322800498	3.6147173537963533	126170914	0.5644782646344105	485.8680240712193	2.4445220377503785	253.12967918654195	16.959060577860363	2.3458652849375996	0.1898632055308285	0.849993992389164	0.1148415320198838	0.4922717353397355	0.1751570580174245	0.94655028953652	0.9463506522715188	0.9987153590978839	0.990745411560917	-0.581009	0.8532728158691893	0.10415502033474233	1.3804047441470635	0.5008728292155604	1.6350603025596933	0.8819120152838343	0.6852352367931739	2.760809488294125	1.5205471233999492	0.6339321226171071	2.573653567764539	81749.89376736057	0.5102830359062487	2.448936484533548	90432.24038575575	0.644769811636925	2.566230766829999
0	0	45	8458491	1.093713025549057	23	40.65076281967785	255	16.97639041470262	16.774063997927193	7	0	255	10.221174640334588	33.10289109949412	5.124325876701619	8458491	0.6085816547452216	814.4321761384098	2.668133323911092	743.0163139423182	43.74733128563733	3.818131862638653	0.6921509252200635	0.6924224750177143	0.15569399137989248	0.5058583092133756	0.6663260409271123	0.9469826548625165	0.9463962368718246	0.996483119662653	0.9891701368101469	-0.563993	0.8293480383726666	0.09429377061997979	1.3735337834521495	0.5647377169012313	1.5110785084890341	0.8705475791087963	0.7405388693080672	2.747067566904299	1.4047615211514508	1.1275706969646793	2.45929472267075	3901.045860862806	0.5053822853818897	2.9010986211309637	4697.641792978365	1.157582886825648	3.101438010104936
0	0	47	121240779	1.2037323690089057	27	13.242256502354472	255	17.102734520145763	16.503772677249934	6	0	255	11.408225114947957	28.26581031315384	2.4031945347849573	121240779	0.5690331441470687	526.5815200768526	2.5242290764808555	115.70674790931321	11.952995919196612	2.425364604329561	0.10732484409736572	0.914879455295644	0.10247851831460934	0.4734637226440447	0.09549579302316327	0.9495522778934276	0.9492453734209709	0.9991223359775767	0.9914910118194992	-0.618823	0.874092656586522	0.0983908313224896	1.3945300912031229	0.5189450934890611	1.6474897032947953	0.9310792794995635	0.703383823138073	2.7890601824062458	1.5337664523131467	0.633172362106732	2.4904521485548825	82186.16679516833	0.5415928065105426	2.5184728683100053	86350.21059117359	0.6513637480463746	2.612847531120469
0	5	62	231117121	1.7573043374250792	31	17.746123856016762	255	19.562900089809947	31.67900454005302	26	0	255	13.14577826084214	41.95883214739809	2.6598255725457425	231117121	0.3545250884854205	756.9842665248277	4.340489369916452	370.13267901600415	26.079381439121423	4.427029581630136	0.31106352259513764	0.8684829350949402	0.18646715056700516	0.6739798571522164	0.27224840889873453	0.9134980405047363	0.9130148034421648	0.9979054659057838	0.9849847983224223	-0.578204	0.9258791092498888	0.16732784719655072	1.819750029942124	0.2733584443836969	2.4826850019065176	0.9005621094957644	0.4290647975075191	3.639500059884249	2.2881726274858365	1.1845232760563182	3.7436949513594144	43849.825695481275	0.33402774075597425	3.327152680971445	46540.635516012066	1.2023929015222572	4.545354824948962
0	28	120	608836986	2.5499739676160016	49	3.9641928639323627	247	29.4395610150145	69.88876646311952	64	0	247	20.506882840865103	79.18014642272112	0.9175118593454791	608836986	0.20050367885786452	1385.055909787095	13.021834513686231	297.6589180529346	21.862424070238557	8.820181602544443	0.338619974849548	0.9260192996631366	0.2505328738200175	0.8270408064908845	0.2718208932557974	0.881570338663959	0.8806664543070255	0.9969283429065382	0.9777264575113027	-0.603489	0.9749823972616065	0.22775325179344094	3.3017317785635316	0.1297458575717032	3.55155001582282	0.9336809716779146	0.21890131466379784	6.603463557127062	3.25998861955851	2.289700394348498	5.062696090919884	20385.156068828455	0.20991603493763275	3.734880382440571	19471.112757566083	2.3153890382126456	13.288782939110915
0	16	73	327844238	1.940535366522401	26	9.161920099944044	232	19.327216272786004	40.899776850684	34	0	232	11.347827088757846	49.46476650992693	2.1463120143843355	327844238	0.32757465696920596	773.9713794458424	5.773577271187656	209.61218354204877	21.52337439478302	5.023961398087315	0.28312862151211093	0.8932261903205119	0.23115666897940565	0.8079651371372298	0.22668306241374067	0.8897387211699188	0.8884622205707355	0.9973198533774106	0.9793109700269319	-0.525221	0.9287089428139106	0.2093143858516168	2.1420467744203417	0.23022496251455188	2.8489590115258743	0.9071018312202442	0.3939134699206686	4.284093548840686	2.576658503231619	1.3267725048998564	4.29677445807257	32888.334179161284	0.24545181526491547	4.076909873155734	43892.05586196088	1.3447835851570464	5.9674231851393005
0	40	115	636598157	2.3416795304763913	35	5.347282422984587	255	23.395189586807653	77.93435329620343	76	0	255	15.121966276982825	84.04044940013242	0.8425709029525987	636598157	0.24186235298341113	989.0337116787631	14.670516031579487	196.3788599389772	11.832698248335873	6.276381232994474	0.22028699703313925	0.9320155521464483	0.16771342392537672	0.6423832571019523	0.1892806965236697	0.9193867176496731	0.9190481725547126	0.9983685446490794	0.9862552115012815	-0.674444	0.9767256201500285	0.1576655872065466	3.627185792217265	0.18237721727828524	3.0888842384119766	0.9434171611810896	0.27866722632230495	7.254371584434531	2.9069923680780256	1.624167057506903	4.371465808832052	30857.962012115295	0.3423565137696684	3.0254268286824746	21800.021323806777	1.661338476168043	14.882219806066523
0	6	119	1067115599	2.601950175182327	74	2.47473727363712	254	37.01938875972134	61.11635083633284	57	0	254	28.98577782821401	75.15653785325436	0.4383445321983252	1067115599	0.18217042786730409	1913.2968425379345	11.77420059857204	323.59297162738005	19.464632380054912	11.438957890721392	0.2641054506720354	0.9548343719394364	0.23382123683239076	0.8020358457748094	0.20586529933347128	0.8865281462390607	0.8856750401234725	0.9978743967960233	0.9806850620941148	-0.639813	0.9808046311192946	0.21945312223863403	2.996745091189469	0.12762211182062377	3.5297536823833653	0.9611535171585494	0.25163245766291714	5.993490182378938	3.256007107663546	2.9257658353483555	4.878883343036855	43652.79672877408	0.23106498374324627	3.9227203548086322	34415.637232691086	2.9541760124265646	12.00015879737455
0	51	132	193244848	2.3749826483208536	41.75	5.080686260668243	255	26.257222082198712	85.80350691690897	78	0	255	17.706492489118585	92.26992472004137	1.1248752935302866	193244848	0.23913546652141174	1151.4972086020534	17.085757969861447	238.98605885794092	20.429416623918186	7.06868145894816	0.453039762962678	0.8792437355862364	0.22812308559131725	0.7553502748746544	0.39643533934893205	0.8990356110144684	0.8982351878818834	0.9970389228413716	0.9819701453220323	-0.628061	0.9715447293037623	0.19155353625193008	3.928329036791164	0.1734567080179953	3.2288385128370782	0.9438273143895624	0.3146216356001144	7.856658073582329	2.9800274326747784	1.8804303054777094	4.638034020897486	5878.045907128381	0.25896757014399424	3.370307520894384	5427.896819103004	1.9367258416804543	17.57784826856992
0	77	142	2925290280	2.190711201229746	31	5.669147457344871	255	20.630399265715273	108.40124446120487	108	0	255	13.354940174694773	111.96360133940505	0.07153895726378441	2925290280	0.2744182495328098	785.0182241513257	24.730634144245826	134.0456010111623	1.0603465574647575	5.035952198672156	0.22277604074872903	0.9152362199798983	0.18300030294442202	0.676191090895178	0.18581185933705083	0.9114065727871363	0.9110851401906013	0.9982763381890989	0.9849400590229268	-0.630066	0.9651399235642204	0.1737700061852438	4.85049856860412	0.20036934885288737	2.9928009532795095	0.9364345928792193	0.3470825887225917	9.700997137208239	2.797320540586162	1.3146820598552216	4.346168428201897	71674.00782502121	0.30714711479135226	3.142486042562835	64036.5962014793	1.3260286825104162	24.905598361288
0	54	130	1289218252	2.344921292058616	39	3.29575186412383	255	23.847169436704625	89.67634941257391	87	0	255	16.55818714094894	94.6418092301633	0.24859173384719008	1289218252	0.23314151799570657	915.2244103925808	18.252090392636894	109.93913246356604	3.232799476886234	5.876594077021435	0.21452532919627676	0.9295247953618255	0.20501615423566882	0.7135927742287295	0.16756336331341887	0.8982187811443233	0.8980802053495984	0.9982690798567099	0.9829598994292406	-0.621626	0.9696606423014278	0.20230545654201057	4.103239217568809	0.15955946675308735	3.2244371973229597	0.9322525932933248	0.2822516161121184	8.206478435137615	3.0107757593903224	1.5227798515544282	4.672017361533663	37038.31561212509	0.25733025513346547	3.2548420467374566	33556.75810967603	1.5354317769586685	18.419215885168793
0	70	186	328767369	2.7318805284991194	79	2.2900335815222803	255	39.94178260184585	119.25802763694205	107	0	255	32.140004105455	127.8356403334266	0.48594002570243383	328767369	0.17506975768109817	2119.473783603571	31.102502308568877	389.77490223468646	23.75834499956577	13.23396637201954	0.5659713959950353	0.9179292858950652	0.29006555807310924	0.895789110567071	0.47524799767701725	0.872043227502107	0.8701944136352712	0.9962744606633439	0.9770424114238988	-0.614791	0.9805866822070752	0.23671903058835747	5.285403875987793	0.11407951139904615	3.7731632995448776	0.9637646915703609	0.24585252420664055	10.570807751975584	3.4252351508914898	3.4499844420036436	5.243003939845816	4090.2446565264936	0.20331268796731752	3.896930300312558	3522.0533850283327	3.4739899910144425	31.541654239984094
0	17	76	470046133	1.9724122164614397	30	9.001498207645826	236	19.09383204824552	44.18153120665742	40	0	236	12.741488087925566	51.0660898909884	1.6248195689108955	470046133	0.3052947968321083	655.7378369896641	6.1987134824549415	129.40396462682065	11.918774126304744	4.261954417322146	0.2440165899475689	0.8916181078657389	0.16436919180219994	0.6242947913924318	0.2146660034146124	0.9227429773235958	0.9225031021602441	0.9978924249615966	0.9854784734083025	-0.633817	0.9553735130619921	0.15098529194971566	2.2790842919960053	0.23282388796586825	2.6852627293270293	0.9353994957921468	0.39327417245576424	4.5581685839920105	2.5206115881117444	1.1264927518174286	3.9722568360820287	64064.95628294036	0.35542278104266495	2.9195447366098475	55029.38712898752	1.1367195811334618	6.360144244105409
0	24	103	436960906	2.352902712508906	41	6.023455140691714	255	24.810385426018428	62.204895616453776	60	0	255	17.16135645536432	70.12620808177994	1.0271583279986798	436960906	0.22829654448659903	1048.2360212751883	10.50886603013889	230.56600400626817	15.10179459866697	6.532803731200517	0.3223398743018555	0.9058072593927327	0.20996191521045168	0.7312022989573558	0.27468700102270555	0.9010845952598409	0.9006191744156345	0.9977705333900586	0.9829746399233515	-0.625075	0.9709108791342758	0.19251820184274188	2.99269303843855	0.1583665323023484	3.2164432486309735	0.9348697605780386	0.26493564918710727	5.985386076877101	2.993194294415458	1.7137859013755934	4.6690290634834035	23076.670654437003	0.25971155989462613	3.3344681593232015	20285.289460356762	1.7527655734825658	10.813302571605425
0	0	94	342198668	2.229122673177504	68	4.352957306881793	255	33.07423817767735	41.028538249383075	33	0	255	26.22933520075774	57.54603896760642	1.0526851558604702	342198668	0.2675732546224905	1628.2056499801868	7.31837036566027	373.88220753287294	32.72273068053052	8.657604915709168	0.22933901803949697	0.9482957336751598	0.16667790183179532	0.6449061189204861	0.1986262183482671	0.920713953300272	0.9201602003970396	0.9983251511280817	0.9863884438027879	-0.678864	0.9733873798590109	0.15319836159320793	2.282819454221582	0.2215389679706316	2.923764618670996	0.9593518845297369	0.4077122930430187	4.565638908443163	2.7355195993460186	2.2217359834371657	4.089450970188055	37037.80369671457	0.35842457731373273	3.323117214084895	27649.682266415057	2.263278983023628	7.559936130062418
0	71	128	1842950552	1.93569795596579	27	6.3702678950700085	255	18.083238600391415	96.38423027444254	92	0	255	11.832352391652108	99.39111779601332	1.3564223256937407	1842950552	0.32837003093748984	588.6744511442294	19.9750933585883	84.59890269827322	8.983349745588011	3.8464665496403185	0.21976344292725541	0.8917568424362842	0.1806361725717835	0.6689073971144031	0.18360069212233082	0.9121003096529425	0.9118433172284801	0.9983292440620019	0.9851188711686438	-0.595647	0.9444425467434441	0.17311256071508732	4.366739423168949	0.24674249946000648	2.706207052790962	0.9168849017384909	0.4303431464751881	8.733478846337892	2.5151463563897476	1.016557498141894	4.05525027411935	57831.832847341335	0.30999052769801316	3.1816263212723492	61260.712971698114	1.0312284814858677	20.169414665523156
0	48	123	1430644753	2.2785972809662938	37	3.8519802188075096	235	23.708879729154642	80.65441795668853	75	4	231	15.857662715988894	86.2368164470456	0.8931485982026165	1430644753	0.252978825826926	931.6533749892325	15.447307028608554	139.03649403417046	12.485569076683383	6.0687643741400565	0.16038863635343253	0.948462214347086	0.15946592796235715	0.6211473534770785	0.13245954900012852	0.9204208207506672	0.9203593068579289	0.9984125207606234	0.9855100876730514	-0.671903	0.9747311433318909	0.15865855812016622	3.73767425516742	0.19225433754898	3.0188394240732666	0.9532088302435197	0.3300482665244591	7.47534851033484	2.855636958965319	1.5572882526233722	4.335843500382707	64358.29981182488	0.3345478069376573	2.9007540239860394	48666.54863962906	1.5691796425478561	15.59538711052429
0	1	60	375469230	1.5026989863688023	33	11.836984889969674	255	21.61022494511665	22.446770906136905	11	0	255	14.273016853800732	37.06657486401388	2.381047186302193	375469230	0.48337559295649823	870.0734480369512	3.5232014182943785	233.15020040236402	23.276242506360518	4.280824708546923	0.2736166481699081	0.8795707137427824	0.15197060662328332	0.591013363881553	0.2477898022044577	0.9313004046286604	0.9308323806346124	0.998130111125417	0.9878797465483811	-0.60258	0.9097953407946507	0.13147241206393234	1.5878905254381488	0.41803574045817515	2.0901696086213204	0.9382784149568425	0.6247091621753575	3.1757810508762985	1.930250411792982	1.1386103391792082	3.112391186750895	117669.32890687608	0.4305799850954734	2.883255846579423	132097.3654187448	1.159735032712543	3.6972017813166667
0	1	62	166362086	1.6426907361107197	41	5.43647120729482	255	20.936376342832336	26.54596790741577	21	0	255	16.203156461219287	36.95227189889359	1.1762774309715052	166362086	0.38970171488929417	660.7819863482129	3.6651551218571417	70.52688649908849	9.091820791661497	3.316958580231329	0.15663159309673	0.9096854427904768	0.13933041361442947	0.5754710158915759	0.1359928944009267	0.9312748994931811	0.9312026840402434	0.9987791917093706	0.988461951068389	-0.617625	0.9288113267595105	0.13662488719638624	1.6956016811578758	0.32411429966760036	2.2509644603731616	0.9211339046459746	0.5141589142391324	3.3912033623157516	2.1087180629377804	0.8683975433320144	3.43706354444068	47064.88587844215	0.3863002083017372	2.7827987500659557	47479.30843353716	0.8902563618583018	3.803283128821767
0	1	107	626511183	2.5015919521972148	57	4.22331484221164	255	32.72918584204232	56.1481415254962	56	0	255	24.30139615623952	69.7908268053116	0.7697376248546766	626511183	0.20175752722504472	1718.1457094018494	10.295441377036644	417.3609829272334	28.150190867890416	9.711847925099843	0.3744222519225098	0.9256822701821487	0.2332260300546299	0.7854818586663462	0.31502136836135686	0.8921333050014008	0.891152167544838	0.997393498373185	0.981187689551156	-0.631092	0.9763529149447793	0.2056772400662347	2.821535164333702	0.1402671895492067	3.4108310829939787	0.9488196653166796	0.23763158625520264	5.643070328667404	3.141545808245211	2.5215675442555874	4.772348364921639	33047.688362474444	0.2569265267982184	3.7845729791612635	25951.46545437583	2.552658916609494	10.594400864515226
0	18	95	238730018	2.326691050203221	39	4.85169545017948	230	25.007298643465518	56.35805608279912	53	0	230	16.461895161693764	65.38189132263481	1.0283803024639362	238730018	0.23489868163382865	1098.5612274928976	9.198560061600526	207.41555362362647	17.833306351489924	6.554885701531376	0.33348654089404606	0.9026937992518118	0.31577654618290196	0.9058352046489603	0.22214729030281088	0.8450385062648598	0.8438827263796634	0.9967085790733248	0.9714268598207569	-0.504472	0.9427657516244885	0.3005153393056269	2.7646236601863587	0.1322423754460655	3.449681036378858	0.9212461573734887	0.21679555125602418	5.529247320372716	3.086286595438702	1.7220930606063556	5.022180400858906	9428.937864842603	0.1688381954811912	3.924743243704287	13118.151774522796	1.7835281195321455	9.546825197865559
0	24	122	974875561	2.6056058527861494	55	3.033527186346781	255	30.817620200049298	74.62358973622412	74	0	255	22.619516198748524	83.67229245914439	0.2811240891200485	974875561	0.18206469969182226	1432.3723802482962	14.36269864823547	231.68301960127732	7.382326948213292	8.855820004877163	0.43065270352498813	0.9071877437416983	0.36788706185451386	1.017925287575936	0.28769772034070934	0.8237128820594859	0.8214982852727126	0.9965454903142706	0.9697019750384296	-0.500103	0.9591981779391794	0.3336931773038373	3.5009138525368124	0.08949352930160512	3.8996484536095655	0.9095986618561794	0.1420309407649558	7.001827705073627	3.4443168856181483	2.3216181771005377	5.416584459043331	20222.1867401093	0.1452252956265435	3.9823411703609306	25351.963237987173	2.33907820625573	14.648847012862037
0	0	45	39937806	1.1802976858546463	26	32.01641078476882	237	16.628704915976073	18.410924477497115	11	0	237	10.744434197599134	32.0027750752091	4.30943664023565	39937806	0.5686085207809938	685.2154723983226	2.68326613340665	402.70978603053385	28.422807974872995	3.2967626603374325	0.4980894813987298	0.7374404847023234	0.12960090440349503	0.4603326644425567	0.48056929180450675	0.9546627789536606	0.9540941368575382	0.9967808817740258	0.9900286921097645	-0.630887	0.875630393470305	0.08008888473424232	1.408401178227269	0.5248880225579012	1.5916181005645282	0.9036940973727035	0.7045414463734557	2.816802356454538	1.5000386586830947	0.9487130354340406	2.4759134409823864	21349.5827413771	0.5474953902135428	2.231879080239524	22172.889267854855	0.9546508967675653	2.963636363636364
0	2	47	249141586	1.2928258064129936	24	10.72881826074541	237	15.56663817617371	21.048401074306177	15	0	237	10.387955533877788	29.869401559248047	2.165989568762439	249141586	0.5190359781259593	449.1459617227563	2.6738618225415443	74.70218018533892	9.648277416447943	2.4223659603800876	0.07442116099959031	0.9402271447682389	0.070308037999163	0.3667507053177412	0.06910267807256433	0.9654081192979058	0.9652344921803262	0.999267725877186	0.9936374740075582	-0.71717	0.9160144073128222	0.06771518420648276	1.4446014592408973	0.48344718207568393	1.6449264907964645	0.9426005016903034	0.6608365183567505	2.889202918481795	1.5683502213059148	0.6241967803449195	2.405018164840064	176716.88713339303	0.632826811578847	1.816585336890844	144940.79689167414	0.6414631215823814	2.7460769919427035
0	26	90	95778531	2.0386569723803634	33	4.382480883878058	234	19.718505649971398	54.47624591579975	50	2	232	13.71490906690865	59.97537426067127	0.8940966090758676	95778531	0.28879334855529437	629.3841486289008	8.098711381467023	58.2784106989919	5.705802013964576	3.90900102919374	0.34222787730195814	0.838558776065218	0.31387454983147123	0.9217451209252987	0.23670085982785638	0.8467104633268261	0.8456060803504706	0.9966521608880927	0.9716608629621734	-0.436282	0.902330305432603	0.29722410500777136	2.684582753529853	0.1679193163777572	3.158561998196348	0.8479782500502032	0.3107370317902735	5.369165507059707	2.8003156842345334	1.0628072266239235	4.769465168704308	4211.598565365982	0.15817022441003425	3.8339897762830013	7689.700491981823	1.0957860197484663	8.397979494498065
0	25	77	258159046	1.8688024990630232	27	12.585405934506179	255	17.12928121031658	49.412543699210524	46	0	255	11.41259409393987	54.66659088178827	1.8941178531564806	258159046	0.33632418948790993	546.8366838104268	7.0426899314842215	129.0975442196317	10.425323085927497	3.5120822050049068	0.28142054479661593	0.8513165928051316	0.19426950061042722	0.6944872933393853	0.23980223605762807	0.9076183737764854	0.9072731129679702	0.9980111536480629	0.9841778861168602	-0.562869	0.9310294956310604	0.18072099228294047	2.497000805308793	0.2452371733106864	2.667093627689211	0.9166533094947831	0.4021055106019111	4.994001610617586	2.4623350333297673	0.9483756874503806	4.085118219286188	24931.830829069524	0.2886096222659867	3.240140316945738	29053.701433102586	0.9662201156234693	7.252795591878313
0	41	104	956675269	2.1113594615801867	31	4.3574707825334515	255	19.654621766398304	72.58442041334862	72	0	255	13.131900119755636	76.99767338491341	0.37637663181222697	956675269	0.2783964921071711	660.143619948063	12.72370911418868	73.3599044978948	2.9940053816660663	4.26644746255018	0.2226807326247443	0.900712817892525	0.20477286450615345	0.7180461361134975	0.1764837535783967	0.8988621658965044	0.8986755832385753	0.9982291942573656	0.983017483200583	-0.583384	0.9526092256310129	0.20048886224581558	3.4223918279289127	0.19149547572884815	2.985015910632788	0.9060959766329408	0.30977916701489155	6.844783655857826	2.7697193816747676	1.122282048793731	4.4508066877083525	41195.79941746971	0.255296	3.2365407281387037	44923.44994887367	1.1295878701545745	12.872351501254919
0	94	177	902178485	2.396575667064939	43	3.374408246970085	255	25.44479662216968	134.73016041644533	133	0	255	18.14111696310932	138.45135212153514	0.41251961258116787	902178485	0.21571716329888135	1016.5607784402179	36.262297334005844	132.209359306333	7.009187979540197	6.574584015065323	0.3019482960630441	0.9121439232312581	0.2142007394326151	0.7423983893905373	0.25216403573605756	0.8983932029099712	0.8978683932850592	0.9978055921069744	0.982540553549114	-0.630915	0.9734190820806573	0.19748729365921602	5.890172262506807	0.14758055750415316	3.2747362626734677	0.941366901892914	0.23347463513716193	11.780344525013613	3.0407679326810433	1.719133077782092	4.6841259613088315	12025.135812174653	0.2555006015547573	3.4037314486570103	10152.728290661851	1.729289673989611	36.54894295123765
0	89	159	1778603074	2.188167376941712	36	3.916891472400302	255	22.06452994863818	120.90555112513435	117	0	255	15.06566789951506	124.16647911116576	0.8256395471623524	1778603074	0.2587537398160371	799.1622419910844	29.871008200034755	99.51836071422775	9.198685430945801	5.169895778277265	0.2490070785347408	0.9080582741809144	0.22252212367379767	0.7530056787827277	0.1939379207100924	0.8906191874522242	0.8902840212839724	0.9980419278101125	0.9815769541139648	-0.580893	0.9557361954640977	0.21569841780423443	5.351708571900378	0.17439304180765117	3.099458321846655	0.9178098990588541	0.30250081821616387	10.70341714380076	2.8615702338681155	1.3547257142030014	4.565008190691295	27588.033424638536	0.2391390158510327	3.496498256178434	29850.866440137306	1.3617313426869013	30.065315002947195
0	75	134	748268105	2.0797475246298833	27	5.781120610181807	255	18.94777170484198	103.52909528744742	101	0	255	11.745086693668208	106.79157182492968	0.9279914625155578	748268105	0.2983703665808861	686.1662418017476	22.69322133811304	104.80572735941857	7.808242051325348	4.405893480155303	0.24216444723039549	0.8956556782042192	0.1975792268255161	0.7025813927467235	0.19932064487709528	0.903716855467783	0.9035165168158896	0.9981733151046457	0.9837250884323351	-0.594084	0.9530192760833195	0.19028909858861343	4.653201393224883	0.21193357973562912	2.9104240893593305	0.9237901045824437	0.31284500827496253	9.306402786449766	2.7036051228460174	1.1620144818464244	4.350030249921745	17669.651771017496	0.26930518458540353	3.2124606157542543	19576.676492105104	1.179986967067809	22.922879960982748
0	0	85	448692742	2.059480721082404	65	5.30447813731622	255	31.1474783844024	36.91285191821507	29	0	255	25.423552903124786	52.47212883764508	1.1318181423139542	448692742	0.3003448812631087	1390.7656680183507	6.358668060082165	345.85969610604127	28.011168096640723	7.328769064000101	0.1940811721990736	0.9483689744004876	0.13726909196331574	0.5726836272077117	0.17351326089032892	0.9350526953553812	0.9345186260555419	0.9985983024867406	0.9888121242825573	-0.701788	0.9703158548229687	0.12479313084406776	2.1389231286520385	0.2582678791276867	2.6620285402958572	0.9596543011700418	0.4501283215685623	4.277846257304078	2.5076098632887236	1.8807125590497926	3.690130792787282	72606.59038806117	0.44553760577833856	2.9159225810672487	48945.40323016126	1.9023210560241415	6.5156537640215015
0	27	101	194523082	2.214188271599868	37	8.2922812313436	255	24.202159862767093	58.49800032364704	50	0	255	15.85727114950008	67.05904629463602	1.7930150510386136	194523082	0.27576163096401823	1074.8996480807268	9.691115641164167	333.6584993316221	28.07099744381219	6.6248312358023105	0.3216108188883965	0.9070761249156641	0.21312262032987575	0.7409130790130575	0.2715737776260689	0.8999510614235637	0.8992453176620676	0.9977369811988022	0.9827103305251657	-0.605579	0.9612492584852057	0.1928204352981005	2.848731855282721	0.1995886948049062	3.0645412826875935	0.9406684642663741	0.360662482789317	5.697463710565442	2.832159304847475	1.7366105136726762	4.471884384427346	11742.715745428486	0.2714639421464384	3.5313478826935656	11928.620870610537	1.7963341388799012	10.007698176017755
0	0	58	132312574	1.4751409691817654	34	5.499778269057425	189	19.898800739718975	21.995891114535183	14	0	189	14.097514274025732	33.65440820931475	1.509698866047649	132312574	0.4689624313848457	648.7999659967039	3.187741539591311	70.80951185287762	10.842394475873377	3.1741145651526135	0.12984269793253708	0.9212741234838405	0.12586529368810317	0.5443431543543074	0.11254357106652166	0.9377280961329385	0.9374650935803918	0.9980078798904489	0.9860591084398661	-0.618483	0.9115141889884621	0.122405443539259	1.5577771624890488	0.4118601261768206	2.020678610856763	0.9233214856780668	0.6127976604418767	3.1155543249780964	1.8821548183668724	0.8259893157712878	3.046557452697702	52742.055161787364	0.4514813829976662	2.8349110648647526	54784.19123437768	0.8440212524556103	3.2966957712720424
0	11	68	261857633	1.810843143572694	31	11.598980097307235	255	17.792619336811512	38.853828288242106	38	0	255	12.860309934913873	45.1001050276872	1.3025496971488653	261857633	0.31634892644696033	524.3995008562141	5.094951595755089	100.52954889524662	6.952675248381639	3.1897226776224583	0.24373068407471676	0.8578940607520698	0.1698340414182513	0.6346907894150825	0.21171872172767467	0.9187769717956251	0.9186150767554159	0.9982846754243485	0.9861504724342878	-0.593824	0.9351599756059221	0.1601112441005091	2.087690144634008	0.23330826177671954	2.536822813002541	0.892697204144121	0.35524558123743	4.175380289268016	2.366942924453208	0.8583633404242934	3.865367767723063	43464.14388025385	0.3376144282638039	3.0016970847717834	40726.44444185522	0.8662986473882381	5.25131467542858
0	5	71	196147114	1.8439649370734843	38	2.605694211979771	143	20.558397271050104	34.98398361897282	31	0	143	15.65513930818546	42.8247144492807	0.5982267880238784	196147114	0.30938212149120903	610.0770578098726	4.68536977888256	36.44864128237512	5.229549832608422	3.657316146606915	0.13552453958607705	0.9284721302555947	0.13539743235426965	0.5582369919512137	0.11517541148895984	0.9323224683614997	0.9323139945460459	0.9963376899053702	0.9806597794356723	-0.654199	0.95124942557077	0.13528621352643816	1.9506199737351935	0.24561514432085835	2.470160722798307	0.9303800455935104	0.37723641907718386	3.901239947470386	2.3339592962253515	0.9482101715482478	3.689825279659674	42297.04927398016	0.39547323846904864	2.686543177631823	33089.34603984928	0.9591259872889201	4.798238478584051
0	54	117	2402366052	2.0723583414702973	27	8.785069678631613	255	19.671371322796706	83.47125856449792	80	0	255	11.882165549939435	88.17695746329322	1.6104891174288904	2402366052	0.3104189785989829	807.7248211421553	16.216841060296453	224.42943067166715	17.63329518171723	5.156715568859138	0.1766470025767592	0.9337240603747323	0.14227595439131283	0.5919869815540506	0.15540889261609184	0.9316400629959894	0.9312476544791357	0.9986311970666313	0.9883138646871341	-0.672374	0.9675808187991818	0.13282992498955404	3.869344030489284	0.2509066912095083	2.742246607566804	0.9435562953840031	0.3967630071245133	7.738688060978566	2.5846281661366826	1.3333406428589747	3.9397651235829696	120867.32266917816	0.39118296929298807	2.662879429215263	95912.94558853515	1.3515543859698331	16.350839377433417
0	93	179	6632994488	2.4828979812853285	57	4.184487479725862	240	31.55372368766694	138.3384420054209	150	0	240	22.821237272021293	143.67008271981481	-1.05015	6632994488	0.2185762929236814	1503.568132231233	39.06015570922571	343.98778586866143	-28.3655	9.458049345105604	0.1835606478816368	0.9619134216042349	0.17980290249173833	0.673415504446105	0.148657697005547	0.9106145180539286	0.9104592899044563	0.9981865338729915	0.9836809966502219	-0.679224	0.9817921844458011	0.17745176930309525	6.061479443539631	0.156045957930928	3.276140489486315	0.9778416064946472	0.29736281874337067	12.122958887079262	3.0865281452055697	2.4104024982468104	4.6702103672765	92804.34756293002	0.28879612994884074	2.974152301945886	70239.27315473209	2.421168779542268	39.13176017351851
0	34	141	725513230	2.7180939926879404	55	3.0289584338476168	255	32.178677344436885	86.5880401593305	84	0	255	22.925733519004222	95.48002299617397	0.47836049500372485	725513230	0.17388247618139405	1618.9460927160785	18.242789433694945	306.6541223683189	13.227253385239477	10.212893136499144	0.3988189732239874	0.924775482938371	0.29872886535989923	0.9188526368916765	0.3032348399053041	0.8594592772260432	0.8578459057664385	0.9969365605998473	0.9756167656129531	-0.579815	0.9763398666796241	0.2661055386336073	3.9735706593450844	0.10255425790194525	3.850976236495375	0.9363914159059952	0.18929738501401544	7.947141318690169	3.488677633640898	2.6529280274307836	5.406569318500601	13601.804468290966	0.17091344217095317	3.935554233574053	13838.089101943882	2.679604134400607	18.559302866190016
0	21	108	113113020	2.4384860447502033	45	5.477104811883819	255	28.264752019744417	59.38598912949703	50	0	255	19.124833677000666	69.85232213092905	1.3706047280296372	113113020	0.2258958625039087	1352.6512021943427	10.305672311889683	395.0587891450124	32.70789658516562	8.649847978351467	0.3386542049440025	0.9246335690007608	0.2707507184126531	0.9058247021054131	0.26268323956697404	0.8734166546877442	0.8711095608705159	0.997279278664476	0.9778415728510237	-0.560534	0.9653351282052901	0.23304520946809035	2.8684248425398695	0.14940125201390345	3.4949934275503107	0.9281270582028793	0.29625632360705506	5.736849685079739	3.144617664371385	2.2471255458238684	4.99225330701336	4493.818652402726	0.1938494803038015	4.313524684591582	5236.717884565611	2.271649216727602	10.609050125097058
0	59	154	709471426	2.6402680433710324	47	3.3291399572416553	255	29.23028846259775	105.54189805808072	104	0	255	19.840174484414568	112.01646711008031	0.3702307899107748	709471426	0.19119022255281126	1408.596658121404	24.464864826025273	258.14548131013623	9.564269676482573	8.820750914023645	0.4587471110387647	0.9009588530114244	0.39427298258479637	1.0476361857144452	0.2910834103041465	0.8118105725317695	0.8089155939691332	0.996291036346318	0.9675323759237267	-0.479976	0.954157807194971	0.352102134054626	4.730151739152329	0.09308534586870523	4.001795964140737	0.908349133348254	0.19149296371835228	9.460303478304658	3.4976530026459174	2.3198745062656023	5.530260758560329	8082.648792048389	0.14294946751173268	3.8982660633478003	10810.277563581054	2.3464278481741223	24.827597184393902
0	56	138	849293009	2.4002366312888097	45	2.777116185867333	247	25.594480240114308	98.97772387254092	101	2	245	18.86445779443078	103.8565345615895	0.0127731451616891	849293009	0.2162649380437758	989.5899481536778	21.453645160333142	105.49886804609335	0.1963430023345758	6.229159413590738	0.39682584053472536	0.8801205600461959	0.35450852739379746	0.9826016116079995	0.26177629256188706	0.828318791787446	0.8265607785774379	0.9961300704613602	0.9680647129172223	-0.471747	0.9408224796014837	0.3285770376596	4.471638681538349	0.11229427758084186	3.659703732218172	0.8844859640629038	0.2143648575223106	8.943277363076698	3.231044629669176	1.6564963135313664	5.237390427521321	11642.908812659545	0.14786711556737508	3.8656990366268777	17028.48495662886	1.6683231324299055	21.735455111190134
0	81	155	606971671	2.308235133058674	39	5.168834877568699	255	23.64196067493756	115.81303471975353	113	0	255	16.15842722401419	119.93714740202249	0.7123476021359754	606971671	0.24548453052198232	972.2603159356356	27.654966918303614	154.018857788011	11.008868873416516	5.731194306949165	0.6340271703219771	0.8005599792860015	0.30962510415348987	0.9072024653522084	0.5299633574096397	0.8650078173678637	0.8633424636113184	0.995857316201964	0.9756315197481975	-0.534242	0.9502730634648987	0.2509938621020511	5.136209117361818	0.15499138521816364	3.3592509437159848	0.8979591185984951	0.2652903801042055	10.272418234723641	3.004764432630514	1.5913053693177857	4.831449285295583	8227.546652446972	0.19498866340673	3.887311705912436	10358.219765375045	1.6274290550389146	28.205308685863255
0	66	135	2653406559	2.2847393984912983	37	4.75436711170008	255	22.80333050996508	97.52556724503415	94	0	255	15.1493982878738	102.05947428781647	0.7133463799957964	2653406559	0.25387726140344824	904.9000254397941	20.922859647300957	153.12241185758037	9.333734938787048	5.829603646589541	0.22303156812966554	0.9262345597817417	0.18971475884769035	0.6990093089228375	0.1838885691757106	0.9075424959934699	0.9071288096790049	0.9982732589647554	0.9843434274311513	-0.631199	0.9695821029776626	0.18109336303379903	4.418281667319946	0.18339367873939605	3.120586902317461	0.9344883233098485	0.3175445853217652	8.83656333463989	2.9094583967246064	1.5131588036798016	4.493598439232648	73485.42898641752	0.2884722814886454	3.1702085799554336	64672.69356991442	1.5265230564140235	21.091673863547147
0	66	135	1631528074	2.1469326649471503	33	3.1389467894829086	241	20.74513756046498	104.93619493719918	108	24	217	14.348908791840667	108.18121869816078	-0.351089	1631528074	0.26750801777106126	691.5710711214222	23.329446707912602	69.0147610996007	-4.48561	4.681554902713045	0.20998507723493817	0.9141417408366886	0.18982590486335466	0.6875287615604406	0.16962278471953637	0.9070227942306158	0.9067287687766209	0.9979645454218096	0.9828696321081887	-0.616789	0.9606431795084365	0.18304694196534713	4.712913551228576	0.18831273921521638	2.9683156121525682	0.9387816939482301	0.3343083979747849	9.425827102457154	2.765222474141515	1.2228849949869958	4.358454877397069	43393.92035664842	0.31127058049801964	3.7952655284442818	37293.02524944588	1.2244445932684735	23.452122890200776
0	53	133	1029191441	2.367267097223204	39	4.461157416815235	255	24.346472013702787	91.4278299442783	88	14	241	16.65913467942236	96.7230597750273	0.9167175629205958	1029191441	0.2311158013880685	996.3022039236309	18.779465871937575	168.3038086848011	12.37364396317254	6.491608115956968	0.35076292368392875	0.8974341399302349	0.2500253802568422	0.8385759885531425	0.2835926885295423	0.8850526701132521	0.8833922552549085	0.997268864255823	0.9797141374636387	-0.57961	0.9644094624261776	0.21381908906590752	4.152619817005528	0.154581548308727	3.353953188607687	0.9116345672689116	0.28157882946895096	8.305239634011054	3.0472400926455068	1.7105927599102237	4.78480684570067	25940.515393915153	0.23579928728868163	3.8515124267681173	25425.280426502803	1.7270839546985512	19.025215660252158
[truncated: 978 more columns]
